# Supplementary material for: Identification of biomarker‐by‐treatment interactions in randomized clinical trials with survival outcomes and high‐dimensional spaces
Source: Biom J. 2016 Nov 15;59(4):685–701. doi: 10.1002/bimj.201500234 (PMC5763402; doi:10.1002/bimj.201500234)
Supplement: Supplementary file 4 — Supporting Information [file BIMJ-59-685-s004.zip]

Archive with 21 entries (15 files):
- Code_and_Data/analysis.R
- Code_and_Data/case_study/0-case_study.R
- Code_and_Data/case_study/data/Breast.Rdata
- Code_and_Data/case_study/data/README_Breast.pdf
- Code_and_Data/case_study/results/
- Code_and_Data/case_study/results/
- Code_and_Data/functions/methods.R
- Code_and_Data/functions/poissonize.R
- Code_and_Data/functions/simdata.R
- Code_and_Data/functions/simdataV.R
- Code_and_Data/README.txt
- Code_and_Data/simulation/0-simulation.R
- Code_and_Data/simulation/1a-Data_GenerationTrain.R
- Code_and_Data/simulation/1b-Data_GenerationValid.R
- Code_and_Data/simulation/2a-Results_Selection.R
- Code_and_Data/simulation/2b-Results_Prediction.R
- Code_and_Data/simulation/data/
- Code_and_Data/simulation/data/
- Code_and_Data/simulation/results/
- Code_and_Data/simulation/results/
- Code_and_Data/case_study/data/Breast.zip
