# Supplementary material for: Identification of biomarker‐by‐treatment interactions in randomized clinical trials with survival outcomes and high‐dimensional spaces
Source: Biom J. 2016 Nov 15;59(4):685–701. doi: 10.1002/bimj.201500234 (PMC5763402; doi:10.1002/bimj.201500234)
Supplement: Supplementary file 4 — Supporting Information [file BIMJ-59-685-s004.zip › Code_and_Data/analysis.R]

#######################################################################################
#
#   Title       :  Main R-program implementing the results presented in the manuscript                 
#   Filename    :  analysis.R      											  
#                                                                                     
#   Project     :       BiomJ article "Identification of biomarker-by-treatment interactions in randomized clinical trials
#                       with survival outcome and high-dimensional spaces"                                                             
#   Authors     :       N. Tern�s, F. Rotolo, G. Heinze and S. Michiels                                                                
#   Date        :       01.09.2016
#   Purpose     :       As described in BiomJ article
#																				  
#   R Version   :       R-3.3.1                                                               
#
#
#   Required R packages : corpcor, glmnet, graphics, grplasso, MASS, mboost, parallel, plsRcox, PRROC, survAUC, survival
#
#
########################################################################################

# Please specify the path of the "Code_and_Data" folder
setwd("./Code_and_Data/")

# Syntax to clean the workspace
# rm(list = ls())


###############################################
###   Definition / inclusion of functions   ###
###############################################

library("corpcor")   # For Principal Component Analysis (PCA)
library("glmnet")    # For penalized regressions (ridge, lasso)
library('graphics')  # General R-package for graphics
library("grplasso")  # For group-lasso
library("MASS")      # General R-package
library("mboost")    # For gradient boosting
library("parallel")  # For parallel computation in R
library("plsRcox")   # For Partial Least Square (PLS) survival regression
library("PRROC")      # For the computation of the area under the precision-recall curve (AUPRC)
library("survAUC")   # For the computation of the delta C-statistic
library("survival")  # Genereal R-package for survival analysis

source("./functions/methods.R")    # R-program implementing the methods discussed in the BiomJ article
source("./functions/poissonize.R") # R-program implementing the transformation of the data for Poisson regression


###############################################
###   Simulation study                      ###
###############################################

pCores <- 1  # Number of PC-cores used
ndata <- 250   # Number of replications per scenario
method <- c( # Methods computed in the simulation study
  'modCov',      ### Modified covariates (Tian et al. JASA 2014)
  'pcaLasso',    ### Dimension reduction: PCA + lasso
  'plsLasso' ,   ### Dimension reduction: PLS + lasso
  'ridgeLasso',  ### Penalized regression: ridge+lasso
  'fullLasso',   ### Penalized regression: full-lasso
  'swaLasso',    ### Penalized regression: adaptive lasso (specific weights)
  'gwaLasso',    ### Penalized regression: adaptive lasso (grouped weights)
  'gLasso',      ### Penalized regression: group-lasso
  'twoI',        ### Arm-specific prognostic models (Two-I model)
  'aspwaLasso',  ### Penalized regression: adaptive lasso (arm-specific prognostic weights)
  'gboost',      ### Gradient boosting
  'perbiom'      ### Biomarkerwise trivariate models
)
set.seed(20150622)
source("./simulation/0-simulation.R")


###############################################
###   Breast cancer application             ###
###############################################

method <- c( # Methods computed in the simulation study
  'modCov',      ### Modified covariates (Tian et al. JASA 2014)
  'pcaLasso',    ### Dimension reduction: PCA + lasso
  'plsLasso' ,   ### Dimension reduction: PLS + lasso
  'ridgeLasso',  ### Penalized regression: ridge+lasso
  'fullLasso',   ### Penalized regression: full-lasso
  'swaLasso',    ### Penalized regression: adaptive lasso (specific weights)
  'gwaLasso',    ### Penalized regression: adaptive lasso (grouped weights)
  'gLasso',      ### Penalized regression: group-lasso
  'twoI',        ### Arm-specific prognostic models (Two-I model)
  'aspwaLasso',  ### Penalized regression: adaptive lasso (arm-specific prognostic weights)
  'gboost',      ### Gradient boosting
  'perbiom'      ### Biomarkerwise trivariate models
)
set.seed(20152810)
source("./case_study/0-case_study.R")


########################################################################################
