# Supplementary material for: Identification of biomarker‐by‐treatment interactions in randomized clinical trials with survival outcomes and high‐dimensional spaces
Source: Biom J. 2016 Nov 15;59(4):685–701. doi: 10.1002/bimj.201500234 (PMC5763402; doi:10.1002/bimj.201500234)
Supplement: Supplementary file 4 — Supporting Information [file BIMJ-59-685-s004.zip › Code_and_Data/case_study/0-case_study.R]

#######################################################################################
#
#   Title       :  R-program implementing the results of the breast cancer application presented in the manuscript                              
#   Filename    :  0-case_study.R    												  
#                                                                                     
#   Project     :       BiomJ article "Identification of biomarker-by-treatment interactions in randomized clinical trials
#                       with survival outcome and high-dimensional spaces"                                                             
#   Authors     :       N. Tern�s, F. Rotolo, G. Heinze and S. Michiels                                                                
#   Date        :       01.09.2016
#   Purpose     :       As described in BiomJ article
#																				  
#   R Version   :       R-3.3.1                                                               
#
#
#   Input data files  :    ./case_study/data/Breast.Rdata                                                          
#   Output data files :    ./case_study/results/Breast_res.Rdata
#
#   Required R packages :  corpcor, glmnet, grplasso, MASS, mboost, plsRcox, survAUC, survival
#
#
########################################################################################


###############################################
###   Data loading                          ###
###############################################

load("./case_study/data/Breast.Rdata")

assign <- sample(1:2, size = nrow(Breast), replace = TRUE)
Breast.T <- Breast[which(assign == 1), ] # 315 patients
Breast.V <- Breast[which(assign == 2), ] # 299 patients

### Assign patients to folds.
#### Comment or delete this to reassign randomly for each method
foldid <- sample(1:nfold, size = nrow(Breast.T), replace = TRUE)


###############################################
###   Data analysis                         ###
###############################################

allres <- prediBM(Breast.T, method, sim = FALSE)
save(allres, file = "./case_study/results/Breast_res.Rdata")

for(i in 1:length(method)){
  allres[i] <- allres[[i]][2]
}


###############################################
###   Results - selection                   ###
###############################################

selRes <- unlist(lapply(
  X = 1:length(allres),
  FUN = function(X){
    length(allres[[X]])
  }))
  
###############################################
###   Results - prediction (validation set) ###
###############################################

predRes <- round(unlist(lapply(
  X = 1:length(allres), 
  FUN = function(X){
    s <- Surv(Breast.T$time, Breast.T$status)
    sNew <- Surv(Breast.V$time, Breast.V$status)
    DeltaC <- 0
    if(length(allres) != 0){
      pScore <- as.matrix(Breast.V[, names(allres[[X]])]) %*% t(t(allres[[X]]))
      unoT <- UnoC(Surv.rsp = s, Surv.rsp.new = sNew[which(Breast.V$treat == +0.5)], lpnew = pScore[which(Breast.V$treat == +0.5)], time = 2)
      unoC <- UnoC(Surv.rsp = s, Surv.rsp.new = sNew[which(Breast.V$treat == -0.5)], lpnew = pScore[which(Breast.V$treat == -0.5)], time = 2)
      DeltaC <- unoT - unoC
    }
    return(DeltaC)
  })), 2)


###############################################
###   Summary of the results (Table 4)      ###
###############################################

Table4 <- cbind(selRes, predRes)
rownames(Table4) <- names(allres)
colnames(Table4) <- c("Selected biomarkers", "Delta C-statistic")
write.csv2(Table4, file = "./case_study/results/Table4.csv")


########################################################################################
