# Supplementary material for: Identification of biomarker‐by‐treatment interactions in randomized clinical trials with survival outcomes and high‐dimensional spaces
Source: Biom J. 2016 Nov 15;59(4):685–701. doi: 10.1002/bimj.201500234 (PMC5763402; doi:10.1002/bimj.201500234)
Supplement: Supplementary file 4 — Supporting Information [file BIMJ-59-685-s004.zip › Code_and_Data/functions/methods.R]

################################################################################
################################################################################
################################################################################
#  Global function for selecting interactions                                  #
################################################################################
prediBM <- function(data, method = c(
  'modCov',     ### Modified covariates (Tian et al. JASA 2014)
  'pcaLasso',   ### Dimension reduction: PCA + lasso
  'plsLasso',   ### Dimension reduction: PLS + lasso
  'ridgeLasso', ### Penalized regression: ridge+lasso
  'fullLasso',  ### Penalized regression: full-lasso
  'swaLasso',   ### Penalized regression: adaptive lasso (specific weights)
  'gwaLasso',   ### Penalized regression: adaptive lasso (grouped weights)
  'gLasso',     ### Penalized regression: group-lasso
  'twoI',       ### Arm-specific prognostic models (Two-I model)
  'aspwaLasso', ### Penalized regression: adaptive lasso (arm-specific prognostic weights)
  'gboost',     ### Gradient boosting
  'perbiom'     ### Biomarkerwise trivariate models
), sim) {
  method <- match.arg(method, several.ok = TRUE)
  warnLevel <- options()$warn
  options(warn=-1)
  
  if(sim == TRUE) data[,"off.clin"] <- rep(0, nrow(data))
  
  res <- lapply(method, function(M) {
    if(sim == FALSE)
      message(paste0(
        "\rComputing selection with method: ", M), appendLF=TRUE)
    flush.console()
    
    if (!exists('foldid')){
      foldid <- sample(1:nfold, size = nrow(data), replace = TRUE)
    }
    Mres <- eval(parse(text = M))(data, foldid, sim)
    return(Mres)
  })
  names(res) <- method
  options(warn = warnLevel)
  return(res)
}
################################################################################
################################################################################
################################################################################
################################################################################


# **************************************************************************** #
# **************************************************************************** #
# **************************** INTERNAL FUNCTIONS **************************** #
# **************************************************************************** #
# **************************************************************************** #

THRESH <- 1e-16
nfold <- 5

pos.biom <- function(data) {
  which(!colnames(data) %in% c('off.clin', 'treat', 'treat2', 'status', 'time','id'))
}


lmax <- function(x, y, w, off = 0){
  if(length(off) == 1) off <- rep(0, nrow(x))
  glmnet(x = x,
         y = y,
         penalty.factor = w,
         family = "cox",
         alpha = 1,
         offset = off,
         standardize = FALSE,
         dfmax = sum(w == 0))$lambda[1]/0.7
}


################################################################################
### Modified covariates (Tian et al. JASA 2014)                                #
################################################################################
modCov <- function(data, foldid, sim) {
  ### Data preparation
  Y <- cbind(time = data$time, 
             status = data$status)
  pos.bioi <- pos.biom(data)
  data[, pos.bioi] <-  
    as.data.frame(data[, pos.bioi] * (
      as.integer(data[, 'treat'] > 0) - 0.5))
  nfold <- length(unique(foldid))
  
  ### Lambda.max estimation
  w <- rep(1, length(pos.bioi))
  lmax <- lmax(
    x = as.matrix(data[, pos.bioi]),
    y = Y,
    w = w,
    off = data[, 'off.clin'])
  epsi <- ifelse(nrow(data) > length(w), 0.0001, 0.01)
  lmin <- epsi * lmax
  
  ### Cross-validation to estimate the optimal lambda
  cv.modCov <- cv.glmnet(
    x = as.matrix(data[, pos.bioi]),
    y = Y,
    family = "cox",
    foldid = foldid,
    alpha = 1,
    lambda = seq(lmin, lmax, epsi),
    standardize = FALSE,
    offset = data[, "off.clin"],
    thresh = THRESH,
    penalty.factor = w)
  
  ### Fit of the multiple models
  path <- NA
  if(sim == TRUE){
    fit <- glmnet(
      x = as.matrix(data[, pos.bioi]),
      y = Y,
      family = "cox",
      # Rescaled lambda allowing equivalence between cv.glmnet and glmnet
      lambda = cv.modCov$lambda * ((nfold - 1) / nfold),
      alpha = 1,
      standardize = FALSE,
      thresh = THRESH,
      offset = data[, "off.clin"],
      penalty.factor = w)
    path <- rowSums(coef(fit) != 0)
  }
  
  ### Fit of the final model
  fit.modCov <- glmnet(
    x = as.matrix(data[, pos.bioi]),
    y = Y,
    family = "cox",
    lambda = cv.modCov$lambda.min * ((nfold - 1) / nfold),
    alpha = 1,
    standardize = FALSE,
    thresh = THRESH,
    offset = data[, "off.clin"],
    penalty.factor = w)
  
  coef.modCov <- coef(fit.modCov)[which(coef(fit.modCov) != 0)]
  names(coef.modCov) <- coef(fit.modCov)@Dimnames[[1]][which(coef(fit.modCov) != 0)]
  
  return(list(path, coef.modCov))
}
################################################################################


################################################################################
### Dimension reduction: PCA + lasso                                           #
################################################################################
pcaLasso <- function(data, foldid, sim) {
  ### Data preparation
  Y <- cbind(time = data$time, 
             status = data$status)
  pos.biom <- pos.biom(data)
  data <- cbind(data, data[, pos.biom])
  pos.bioi <- ncol(data) + 1 - length(pos.biom):1
  data[, pos.bioi] <- data[, pos.biom] * data[, 'treat']
  colnames(data)[pos.bioi] <- paste0(colnames(data)[pos.bioi], '.I')
  pos.trea <- which(colnames(data) == 'treat')
  nfold <- length(unique(foldid))
  
  ##### Preliminary step (dimension reduction of main effects matrix via PCA)
  ### Estimation of the ncompS first principal components
  ncompS <- round(min(length(pos.biom),
                      table(data[which(data$status == 1), "treat"])))
  pcS <- (fast.svd(t(t(data[, pos.biom]) - colMeans(data[, pos.biom]))))
  PCS <- as.matrix(
    pcS$u[, 1:ncompS, drop=FALSE] %*% diag(pcS$d[1:ncompS], ncompS))
  colnames(PCS) <- gsub(" ", "", format(paste0("PCS", 1:ncompS)))
  ### Cross-validation to estimate the optimal number K
  cv.K <- t(sapply(1:max(foldid),FUN = function(i) {
    PCS.T <- PCS[which(foldid != i),]
    sapply(X = 1:ncompS, FUN = function(X){  
      fit <- coxph(Surv(time, status) ~ PCS.T[,1:X],
                   data = data[which(foldid != i),])
      coef.T <- fit$coefficients
      nlogl.T <- fit$loglik[2]
      off.All <- PCS[, 1:X] %*% as.matrix(coef.T) 
      nlogl.All <- coxph(Surv(time, status) ~ offset(off.All),
                         data = data)$loglik
      nlogl <- nlogl.All - nlogl.T
      return(nlogl)
    })
  }))
  K.PCA <- which.max(colSums(cv.K))
  data.PCA <- cbind(data,PCS[, 1:K.PCA])
  pos.PCS <- grep("PCS", names(data.PCA))
  #####
  
  ### Resampling for new fold assignments
  foldid <- sample(foldid)
  
  ### Lambda.max estimation
  w <- c(rep(0, length(pos.PCS) + 1), rep(1, length(pos.bioi)))
  lmax <- lmax(
    x = as.matrix(data.PCA[, c(pos.trea, pos.PCS, pos.bioi)]),
    y = Y,
    w = w,
    off = data[,"off.clin"])
  epsi <- ifelse(nrow(data) > length(w), 0.0001, 0.01)
  lmin <- epsi * lmax
  
  ### Cross-validation to estimate the optimal lambda
  cv.PCA <- cv.glmnet(
    x = as.matrix(data.PCA[, c(pos.trea, pos.PCS, pos.bioi)]),
    y = Y,
    family = "cox",
    alpha = 1,
    lambda = seq(lmin, lmax, epsi),
    foldid = foldid,
    standardize = FALSE,
    thresh = THRESH,
    offset = data[, "off.clin"],
    penalty.factor = w)
  
  ### Fit of multiple models
  path <- NA
  if(sim == TRUE){
    fit <- glmnet(
      x = as.matrix(data.PCA[, c(pos.trea, pos.PCS, pos.bioi)]),
      y = Y,
      family = "cox",
      alpha = 1,
      lambda = cv.PCA$lambda * ((nfold - 1) / nfold),
      standardize = FALSE,
      thresh = THRESH,
      offset = data[, "off.clin"],
      penalty.factor = w)
    path <- rowSums(coef(fit)[-c(1:(K.PCA + 1)), ] != 0)
  }
  
  ### Fit of the final model
  fit.PCA <- glmnet(
    x = as.matrix(data.PCA[, c(pos.trea, pos.PCS, pos.bioi)]),
    y = Y,
    family = "cox",
    alpha = 1,
    lambda = cv.PCA$lambda.min * ((nfold - 1) / nfold),
    standardize = FALSE,
    thresh = THRESH,
    offset = data[, "off.clin"],
    penalty.factor = w)
  
  coef.PCA <- coef(fit.PCA)[
    which(coef(fit.PCA)!=0)][-c(1:(K.PCA+1))]
  names(coef.PCA) <- coef(fit.PCA)@Dimnames[[1]][
    which(coef(fit.PCA)!=0)][-c(1:(K.PCA+1))]
  names(coef.PCA) <- gsub("[.]I", "", names(coef.PCA))
  
  return(list(path, coef.PCA))
}
################################################################################


################################################################################
### Dimension reduction: PLS + lasso                                           #
################################################################################
plsLasso <- function(data, foldid, sim) {
  ### Data preparation
  Y <- cbind(time = data$time, 
             status = data$status)
  pos.biom <- pos.biom(data)
  data <- cbind(data, data[, pos.biom])
  pos.bioi <- ncol(data) + 1 - length(pos.biom):1
  data[, pos.bioi] <- data[, pos.biom] * data[, 'treat']
  colnames(data)[pos.bioi] <- paste0(colnames(data)[pos.bioi], '.I')
  pos.trea <- which(colnames(data) == 'treat')
  nfold <- length(unique(foldid))
  
  ##### Preliminary step (dimension reduction of main effects matrix via PLS)
  ### Estimation of the first component
  PLS <- as.matrix(coxpls(
    Xplan = data[, pos.biom],
    time = data$time,
    event = data$status,
    ncomp = 1,
    allres = T)$tt_pls)
  data.PLS <- cbind(data, PLS)
  pos.PLS <- grep("dim.1", names(data.PLS))
  #####
  
  ### Lambda.max estimation
  w <- c(rep(0, 2), rep(1, length(pos.bioi)))
  lmax <- lmax(
    x = as.matrix(data.PLS[, c(pos.trea, pos.PLS, pos.bioi)]),
    y = Y,
    off = data[, "off.clin"],
    w = w)
  epsi <- ifelse(nrow(data) > length(w), 0.0001, 0.01)
  lmin <- epsi * lmax
  
  ### Cross-validation to estimate the optimal lambda
  cv.PLS <- cv.glmnet(
    x = as.matrix(data.PLS[, c(pos.trea, pos.PLS, pos.bioi)]),
    y = Y,
    family = "cox",
    alpha = 1,
    lambda = seq(lmin, lmax, epsi),
    foldid = foldid,
    grouped = TRUE,
    standardize = FALSE,
    thresh = THRESH,
    offset = data[, "off.clin"],
    penalty.factor = w)
  
  ### Fit of the multiple models
  path <- NA
  if(sim == TRUE){
    fit <- glmnet(
      x = as.matrix(data.PLS[, c(pos.trea, pos.PLS, pos.bioi)]),
      y = Y,
      family = "cox",
      alpha = 1,
      lambda = cv.PLS$lambda * ((nfold - 1) / nfold),
      standardize = FALSE,
      thresh = THRESH,
      offset = data[, "off.clin"],
      penalty.factor = w)
    path <- rowSums(coef(fit)[-(1:2), ] != 0)
  }
  
  ### Fit of the final model
  fit.PLS <- glmnet(
    x = as.matrix(data.PLS[, c(pos.trea, pos.PLS, pos.bioi)]),
    y = Y,
    family = "cox",
    alpha = 1,
    lambda = cv.PLS$lambda.min * ((nfold - 1) / nfold),
    standardize = FALSE,
    thresh = THRESH,
    offset = data[, "off.clin"],
    penalty.factor = w)
  
  coef.PLS <- coef(fit.PLS)[which(coef(fit.PLS) != 0)][-c(1:2)]
  names(coef.PLS) <- coef(fit.PLS)@Dimnames[[1]][which(coef(fit.PLS) != 0)][-c(1:2)]
  names(coef.PLS) <- gsub("[.]I", "", names(coef.PLS))
  
  return(list(path, coef.PLS))
}
################################################################################


################################################################################
### Penalized regression: ridge+lasso                                          #
################################################################################
ridgeLasso <- function(data, foldid, sim) {
  ### Data preparation
  Y <- cbind(time = data$time, 
             status = data$status)
  pos.biom <- pos.biom(data)
  data <- cbind(data, data[, pos.biom])
  pos.bioi <- ncol(data) + 1 - length(pos.biom):1
  data[, pos.bioi] <- data[, pos.biom] * data[, 'treat']
  colnames(data)[pos.bioi] <- paste0(colnames(data)[pos.bioi], '.I')
  pos.trea <- which(colnames(data) == 'treat')
  nfold <- length(unique(foldid))
  
  ##### Preliminary step (ridge penalty on the model with only main effects) 
  ### Cross-validation to estimate the optimal lambda
  cv.ridgemain <- cv.glmnet(
    x = as.matrix(data[, pos.biom]),
    y = Y,
    family = "cox",
    alpha = 0,
    foldid = foldid,
    grouped = TRUE,
    standardize = FALSE,
    thresh = THRESH)
  ### Fit of the model
  fit.ridgemain <- glmnet(
    x = as.matrix(data[, pos.biom]),
    y = Y,
    family = "cox",
    alpha = 0,
    standardize = FALSE,
    thresh = THRESH,
    lambda = cv.ridgemain$lambda.min * ((nfold - 1) / nfold))
  coef.biom <- as.vector(coef(fit.ridgemain))
  ### Offset for the final model
  off.biom <- as.matrix(data[,pos.biom]) %*% as.matrix(coef.biom)
  #####
  
  ### Resampling for new fold assignments
  foldid <- sample(foldid)
  
  ### Lambda.max estimation
  w <- c(0,rep(1, length(pos.bioi)))
  lmax <- lmax(
    x = as.matrix(data[, c(pos.trea, pos.bioi)]),
    y = Y,
    w = w,
    off = off.biom + data[, "off.clin"])
  epsi <- ifelse(nrow(data) > length(w), 0.0001, 0.01)
  lmin <- epsi * lmax
  
  ### Cross-validation to estimate the optimal lambda
  cv.ridgelasso <- cv.glmnet(
    x = as.matrix(data[, c(pos.trea, pos.bioi)]),
    offset = off.biom + data[, "off.clin"],
    y = Y,
    family = "cox",
    alpha = 1,
    lambda = seq(lmin, lmax, epsi),
    foldid = foldid,
    grouped = TRUE,
    standardize = FALSE,
    thresh = THRESH,
    penalty.factor = w)
  
  ### Fit of the multiple models
  path <- NA
  if(sim == TRUE){
    fit <- glmnet(
      x = as.matrix(data[, c(pos.trea, pos.bioi)]),
      offset = off.biom + data[, "off.clin"],
      y = Y,
      family = "cox",
      alpha = 1,
      lambda = cv.ridgelasso$lambda * ((nfold - 1) / nfold),
      standardize = FALSE,
      thresh = THRESH,
      penalty.factor = w)
    path <- rowSums(coef(fit)[-1, ] != 0)
  }
  
  ### Fit of the final model
  fit.ridgelasso <- glmnet(
    x = as.matrix(data[, c(pos.trea, pos.bioi)]),
    offset = off.biom + data[, "off.clin"],
    y = Y,
    family = "cox",
    alpha = 1,
    lambda = cv.ridgelasso$lambda.min * ((nfold - 1) / nfold),
    standardize = FALSE,
    thresh = THRESH,
    penalty.factor = w)
  
  coef.ridgelasso <- coef(fit.ridgelasso)[
    which(coef(fit.ridgelasso)!=0)][-c(1:2)]
  names(coef.ridgelasso) <- coef(fit.ridgelasso)@Dimnames[[1]][
    which(coef(fit.ridgelasso)!=0)][-c(1:2)]
  names(coef.ridgelasso) <- gsub("[.]I", "", names(coef.ridgelasso))
  
  return(list(path, coef.ridgelasso))
}
################################################################################


################################################################################
### Penalized regression: full-lasso                                           #
################################################################################
fullLasso <- function(data, foldid, sim) {
  ### Data preparation
  Y <- cbind(time = data$time, 
             status = data$status)
  pos.biom <- pos.biom(data)
  data <- cbind(data, data[, pos.biom])
  pos.bioi <- ncol(data) + 1 - length(pos.biom):1
  data[, pos.bioi] <- data[, pos.biom] * data[, 'treat']
  colnames(data)[pos.bioi] <- paste0(colnames(data)[pos.bioi], '.I')
  pos.trea <- which(colnames(data) == 'treat')  
  nfold <- length(unique(foldid))
  
  ### Lambda.max estimation
  w <- c(0, rep(1, 2 * length(pos.biom)))
  lmax <- lmax(
    x = as.matrix(data[, c(pos.trea, pos.biom, pos.bioi)]),
    y = Y,
    off = data[, "off.clin"],
    w = w)
  epsi <- ifelse(nrow(data) > length(w), 0.0001, 0.01)
  lmin <- epsi * lmax
  
  ### Cross-validation to estimate the optimal lambda
  cv.flasso <- cv.glmnet(
    x = as.matrix(data[, c(pos.trea, pos.biom, pos.bioi)]),
    y = Y,
    family = "cox",
    alpha = 1,
    lambda=seq(lmin, lmax, epsi),
    foldid = foldid,
    grouped = TRUE,
    standardize = FALSE,
    thresh = THRESH,
    offset = data[, "off.clin"],
    penalty.factor = w)
  
  ### Fit of the multiple models
  path <- NA
  if(sim == TRUE){
    fit <- glmnet(
      x = as.matrix(data[, c(pos.trea, pos.biom, pos.bioi)]),
      y = Y,
      family = "cox",
      alpha = 1,
      lambda = cv.flasso$lambda * ((nfold - 1) / nfold),
      standardize = FALSE,
      thresh = THRESH,
      offset = data[, "off.clin"],
      penalty.factor = w)
    path <- rowSums(coef(fit)[-(1:(length(pos.biom) + 1)), ] != 0)  
  }
  
  ### Fit of the final model
  fit.flasso <- glmnet(
    x = as.matrix(data[, c(pos.trea, pos.biom, pos.bioi)]),
    y = Y,
    family = "cox",
    alpha = 1,
    lambda = cv.flasso$lambda.min * ((nfold - 1) / nfold),
    standardize = FALSE,
    thresh = THRESH,
    offset = data[, "off.clin"],
    penalty.factor = w)
  
  ncoef.flasso <- coef(fit.flasso)@Dimnames[[1]][which(coef(fit.flasso) != 0)]
  coef.flasso <- coef(fit.flasso)[which(coef(fit.flasso) != 0)][
    grep("[.]I", ncoef.flasso)]
  names(coef.flasso) <- gsub("[.]I", "", ncoef.flasso[
    grep("[.]I", ncoef.flasso)])
  
  return(list(path, coef.flasso))
}
################################################################################


################################################################################
### Penalized regression: adaptive lasso (specific weights)                    #
################################################################################
swaLasso <- function(data, foldid, sim) {
  Y <- cbind(time = data$time, 
             status = data$status)
  pos.biom <- pos.biom(data)
  data <- cbind(data, data[, pos.biom])
  pos.bioi <- ncol(data) + 1 - length(pos.biom):1
  data[, pos.bioi] <- data[, pos.biom] * data[, 'treat']
  colnames(data)[pos.bioi] <- paste0(colnames(data)[pos.bioi], '.I')
  pos.trea <- which(colnames(data) == 'treat')
  nfold <- length(unique(foldid))
  
  ##### Preliminary step (ridge penalty on the full biomarker-by-treatment interaction model) 
  ### Cross-validation to estimate the optimal lambda
  cv.ridgefullmodel <- cv.glmnet(
    x = as.matrix(data[, c(pos.trea, pos.biom, pos.bioi)]),
    y = Y,
    family = "cox",
    alpha = 0,
    foldid = foldid,
    grouped = TRUE,
    standardize = FALSE,
    thresh = THRESH,
    offset = data[, "off.clin"],
    penalty.factor = c(0, rep(1, 2 * length(pos.biom))))
  ### Fit of the model
  fit.ridgefullmodel <- glmnet(
    x = as.matrix(data[, c(pos.trea, pos.biom, pos.bioi)]),
    y = Y,
    family = "cox",
    alpha = 0,
    lambda = cv.ridgefullmodel$lambda.min * ((nfold - 1) / nfold),
    standardize = FALSE,
    thresh = THRESH,
    offset = data[, "off.clin"],
    penalty.factor=c(0, rep(1, 2 * length(pos.biom))))
  coef.biombioi <- as.vector(coef(fit.ridgefullmodel))[-1]
  ### Specific weights (Sw)
  weights <- 1 / abs(coef.biombioi)
  wR <- weights / mean(weights)
  #####
  
  ### Resampling for new fold assignments
  foldid <- sample(foldid)
  
  ### Lambda.max estimation
  w <- c(0, wR)
  lmax <- lmax(
    x = as.matrix(data[, c(pos.trea, pos.biom, pos.bioi)]),
    y = Y,
    off = data[, "off.clin"],
    w = w)
  epsi <- ifelse(nrow(data) > length(w), 0.0001, 0.01)
  lmin <- epsi * lmax
  
  ### Cross-validation to estimate the optimal lambda
  cv.alassoSw <- cv.glmnet(
    x = as.matrix(data[, c(pos.trea, pos.biom, pos.bioi)]),
    y = Y,
    family = "cox",
    alpha = 1,
    lambda = seq(lmin, lmax, epsi),
    foldid = foldid,
    grouped = TRUE,
    standardize = FALSE,
    thresh = THRESH,
    offset = data[, "off.clin"],
    penalty.factor = w)
  
  ### Fit of the multiple models
  path <- NA
  if(sim == TRUE){
    fit <- glmnet(
      x = as.matrix(data[, c(pos.trea, pos.biom, pos.bioi)]),
      y = Y,
      family = "cox",
      alpha = 1,
      lambda = cv.alassoSw$lambda * ((nfold - 1) / nfold),
      standardize = FALSE,
      thresh = THRESH,
      offset = data[, "off.clin"],
      penalty.factor = w)
    path <- rowSums(coef(fit)[-(1:(length(pos.biom) + 1)), ] != 0)
  }
  
  ### Fit of the final model
  fit.alassoSw <- glmnet(
    x = as.matrix(data[, c(pos.trea, pos.biom, pos.bioi)]),
    y = Y,
    family = "cox",
    alpha = 1,
    lambda = cv.alassoSw$lambda.min * ((nfold - 1) / nfold),
    standardize = FALSE,
    thresh = THRESH,
    offset = data[, "off.clin"],
    penalty.factor = w)
  
  ncoef.alassoSw <- coef(fit.alassoSw)@Dimnames[[1]][which(coef(fit.alassoSw) != 0)]
  coef.alassoSw <- coef(fit.alassoSw)[which(coef(fit.alassoSw) != 0)][
    grep("[.]I", ncoef.alassoSw)]
  names(coef.alassoSw) <- gsub("[.]I", "", ncoef.alassoSw[
    grep("[.]I", ncoef.alassoSw)])
  
  return(list(path, coef.alassoSw))
}
################################################################################


################################################################################
### Penalized regression: adaptive lasso (grouped weights)                     #
################################################################################
gwaLasso <- function(data, foldid, sim) {
  ### Data preparation
  Y <- cbind(time = data$time, 
             status = data$status)
  pos.biom <- pos.biom(data)
  data <- cbind(data, data[, pos.biom])
  pos.bioi <- ncol(data) + 1 - length(pos.biom):1
  data[, pos.bioi] <- data[, pos.biom] * data[, 'treat']
  colnames(data)[pos.bioi] <- paste0(colnames(data)[pos.bioi], '.I')
  pos.trea <- which(colnames(data) == 'treat')
  nfold <- length(unique(foldid))
  
  ##### Preliminary step (ridge penalty on the full biomarker-by-treatment interaction model)
  ### Cross-validation to estimate the optimal lambda  
  cv.ridgefullmodel <- cv.glmnet(
    x = as.matrix(data[, c(pos.trea, pos.biom, pos.bioi)]),
    y = Y,
    family = "cox",
    alpha = 0,
    foldid = foldid,
    grouped = TRUE,
    standardize = FALSE,
    thresh = THRESH,
    offset = data[, "off.clin"],
    penalty.factor = c(0, rep(1, 2 * length(pos.biom))))
  ### Fit of the model
  fit.ridgefullmodel <- glmnet(
    x = as.matrix(data[, c(pos.trea, pos.biom, pos.bioi)]),
    y = Y,
    family = "cox",
    alpha = 0,
    lambda = cv.ridgefullmodel$lambda.min * ((nfold-1)/nfold),
    standardize = FALSE,
    thresh = THRESH,
    offset = data[, "off.clin"],
    penalty.factor=c(0, rep(1, 2 * length(pos.biom))))
  coef.biombioi <- as.vector(coef(fit.ridgefullmodel))[-1]
  ### Grouped weights (Gw)
  weights <- 1 / abs(coef.biombioi)
  wRbm <- mean(abs(coef.biombioi[1:length(pos.biom)]))
  WRbi <- mean(abs(coef.biombioi[length(pos.biom)+(1:length(pos.biom))]))
  wRgr <- c(rep(1/wRbm, length(pos.biom)), rep(1 / WRbi, length(pos.biom)))
  wRgr <- wRgr / mean(wRgr)
  #####
  
  ### Resampling for new fold assignments
  foldid <- sample(foldid)
  
  ### Lambda.max estimation
  w <- c(0,wRgr)
  lmax <- lmax(
    x = as.matrix(data[, c(pos.trea, pos.biom, pos.bioi)]),
    y = Y,
    off = data[, "off.clin"],
    w = w)
  epsi <- ifelse(nrow(data) > length(w), 0.0001, 0.01)
  lmin <- epsi * lmax
  
  ### Cross-validation to estimate the optimal lambda
  cv.alassoGw <- cv.glmnet(
    x = as.matrix(data[, c(pos.trea, pos.biom, pos.bioi)]),
    y = Y,
    family = "cox",
    alpha = 1,
    lambda = seq(lmin, lmax, epsi),
    foldid = foldid,
    grouped = TRUE,
    standardize = FALSE,
    thresh = THRESH,
    offset = data[, "off.clin"],
    penalty.factor = w)
  
  ### Fit of the multiple models
  path <- NA
  if(sim == TRUE){
    fit <- glmnet(
      x = as.matrix(data[, c(pos.trea, pos.biom, pos.bioi)]),
      y = Y,
      family = "cox",
      alpha = 1,
      lambda = cv.alassoGw$lambda * ((nfold - 1) / nfold),
      standardize = FALSE,
      thresh = THRESH,
      offset = data[, "off.clin"],
      penalty.factor = w)
    path <- rowSums(coef(fit)[-(1:(length(pos.biom) + 1)), ] != 0)
  }
  
  ### Fit of the final model
  fit.alassoGw <- glmnet(
    x = as.matrix(data[, c(pos.trea, pos.biom, pos.bioi)]),
    y = Y,
    family = "cox",
    alpha = 1,
    lambda = cv.alassoGw$lambda.min * ((nfold - 1) / nfold),
    standardize = FALSE,
    thresh = THRESH,
    offset = data[, "off.clin"],
    penalty.factor = w)
  
  ncoef.alassoGw <- coef(fit.alassoGw)@Dimnames[[1]][which(coef(fit.alassoGw) != 0)]
  coef.alassoGw <- coef(fit.alassoGw)[which(coef(fit.alassoGw) != 0)][
    grep("[.]I", ncoef.alassoGw)]
  names(coef.alassoGw) <- gsub("[.]I", "", ncoef.alassoGw[
    grep("[.]I", ncoef.alassoGw)])
  
  return(list(path, coef.alassoGw))
}
################################################################################


################################################################################
### Penalized regression: group-lasso                                          #
################################################################################
gLasso <- function(data, foldid, sim) {
  ### Data preparation
  Y <- cbind(time = data$time, 
             status = data$status)
  id <- 1:nrow(data)
  data <- cbind(id,data)
  pos.biom <- pos.biom(data)
  data <- cbind(data, data[, pos.biom])
  pos.bioi <- ncol(data) + 1 - length(pos.biom):1
  data[, pos.bioi] <- data[, pos.biom] * data[, 'treat']
  colnames(data)[pos.bioi] <- paste0(colnames(data)[pos.bioi], '.I')
  pos.trea <- which(colnames(data) == 'treat')    
  data <- cbind(data,foldid)
  nfold <- length(unique(foldid))
  
  ### Data transformation
  poidata <- poissonize(data, interval.width = 1/5,
                        factors = c(colnames(data[, c(pos.biom, pos.bioi, pos.trea)]), "off.clin", "foldid"))
  pos.biom <- 1 + 1:length(pos.biom)
  pos.bioi <- pos.biom + length(pos.biom)
  pos.trea <- which(colnames(poidata) == 'treat')
  group <- c(rep(1:length(pos.biom), 2), NA)
  
  ### Lambda.max estimation
  lmax <- ceiling(
    lambdamax(x = as.matrix(poidata[, c(pos.biom, pos.bioi, pos.trea)]),
              y = poidata$m,
              index = group,
              offset = log(poidata$Rt) + poidata[, "off.clin"],
              lambda = 0,
              center = FALSE,
              data = poidata,
              model = PoissReg(),
              control = grpl.control(trace = 0)) + 2)
  lseq <- seq(2, lmax, 1)
  
  ### Cross-validation to estimate the optimal lambda
  cv.gLasso <- t(sapply(1:max(foldid), FUN = function(i){
    poidata.T <- poidata[which(poidata$foldid != i),]
    poidata.V <- poidata[which(poidata$foldid == i),]
    res.T <- grplasso(x = as.matrix(poidata.T[, c(pos.biom, pos.bioi, pos.trea)]),
                      y = poidata.T$m,
                      index = group,
                      offset = log(poidata.T$Rt) + poidata.T[, "off.clin"],
                      center = FALSE,
                      lambda = lseq,
                      model = PoissReg(),
                      control = grpl.control(trace = 0))
    off.V <- as.matrix(poidata.V[, c(pos.biom, pos.bioi, pos.trea)]) %*% res.T$coefficients
    res.V <- sapply(X = 1:length(lseq),
                    FUN = function(X){
                      grplasso(x = as.matrix(poidata.V[, pos.biom[1]]),
                               y = poidata.V$m,
                               index = 1,
                               offset = log(poidata.V$Rt) + as.vector(off.V[,X]) + poidata.V[, "off.clin"],
                               lambda = c(1e10, 0),
                               center = FALSE,
                               model = PoissReg(),
                               data = poidata.V,
                               control = grpl.control(trace = 0))$nloglik[1]})
    return(res.V) 
  }))
  cv.gLasso.lambda.min <- lseq[which.min(apply(cv.gLasso, 2, sum))]
  
  ### Fit of the multiple models
  path <- NA
  if(sim == TRUE){
    fit <- grplasso(x = as.matrix(poidata[, c(pos.biom, pos.bioi, pos.trea)]),
                    y = poidata$m,
                    index = group,
                    offset = log(poidata$Rt) + poidata[, "off.clin"],
                    lambda = lseq,
                    center = FALSE,
                    data = poidata,
                    model = PoissReg(),
                    control = grpl.control(trace = 0))
    path <- rowSums(fit$coefficients != 0)[grep("[.]I", rownames(fit$coefficients))]
  }
  
  ### Fit of the final model
  fit.gLasso <- grplasso(x = as.matrix(poidata[, c(pos.biom, pos.bioi, pos.trea)]),
                         y = poidata$m,
                         index = group,
                         offset = log(poidata$Rt) + poidata[, "off.clin"],
                         lambda = cv.gLasso.lambda.min,
                         center = FALSE,
                         data = poidata,
                         model = PoissReg(),
                         control = grpl.control(trace = 0))
  z <- intersect(which(coef(fit.gLasso) != 0), grep("[.]I", rownames(coef(fit.gLasso))))
  coef.gLasso <- coef(fit.gLasso)[z]
  names(coef.gLasso) <- gsub("[.]I", "", rownames(coef(fit.gLasso))[z])
  
  return(list(path, coef.gLasso))
}
################################################################################


################################################################################
### Arm-specific prognostic models (Two-I model)                               #
################################################################################
twoI <- function(data, foldid, sim) {
  ### Data preparation
  Y <- cbind(time = data$time, 
             status = data$status)
  pos.trea <- grep("trea", colnames(data))
  data$treat2 <- as.integer(data[,"treat"] > 0)
  pos.trea2 <- grep("treat2", colnames(data))
  nfold <- length(unique(foldid))
  pos.biop <- pos.biom(data)
  data <- cbind(data, data[, pos.biop])
  pos.bion <- ncol(data) + 1 - length(pos.biop):1
  colnames(data)[pos.biop] <- paste0(colnames(data)[pos.biop], '.P')
  colnames(data)[pos.bion] <- paste0(colnames(data)[pos.bion], '.N')
  data[, pos.biop] <- data[, pos.biop] * data[, 'treat2']
  data[, pos.bion] <- data[, pos.bion] * (1 - data[, 'treat2'])
  
  ### Lambda.max estimation
  w <- c(0, rep(1, 2 * length(pos.biop)))
  lmax <- lmax(
    x = as.matrix(data[, c(pos.trea, pos.biop, pos.bion)]),
    y = Y,
    off = data[, "off.clin"],
    w = w)
  epsi <- ifelse(nrow(data) > length(w), 0.0001, 0.01)
  lmin <- epsi * lmax
  
  ### Cross-validation to estimate the optimal lambda
  cv.twoI <- cv.glmnet(
    x = as.matrix(data[, c(pos.trea, pos.biop, pos.bion)]),
    y = Y,
    family = "cox",
    alpha = 1,
    lambda = seq(lmin, lmax, epsi),
    foldid = foldid,
    grouped = TRUE,
    standardize = FALSE,
    thresh = THRESH,
    offset = data[, "off.clin"],
    penalty.factor = w)
  
  ### Fit of the final model
  fit.twoI <- glmnet(
    x = as.matrix(data[, c(pos.trea, pos.biop, pos.bion)]),
    y = Y,
    family = "cox",
    alpha = 1,
    lambda = cv.twoI$lambda.min * ((nfold - 1) / nfold),
    standardize = FALSE,
    offset = data[, "off.clin"],
    thresh = THRESH,
    penalty.factor = w)
  
  coefP <- coef(fit.twoI)[grep("[.]P", rownames(coef(fit.twoI)))]
  coefN <- coef(fit.twoI)[grep("[.]N", rownames(coef(fit.twoI)))]
  pos <- which(((coefP != 0) + (coefN != 0)) == 1)                           
  
  coef.twoI <- coefP[pos] + coefN[pos]
  names(coef.twoI) <- gsub("[.]P", "", names(data[,pos.biop])[pos])
  path <- NA
  
  return(list(NA, coef.twoI))
}
################################################################################


################################################################################
### Penalized regression: adaptive lasso with arm-specific prognostic weights  #
################################################################################
aspwaLasso <- function(data, foldid, sim) {
  ### Data preparation
  Y <- cbind(time = data$time, 
             status = data$status)
  pos.trea <- grep("trea", colnames(data))
  data$treat2 <- as.integer(data[, "treat"] > 0)
  pos.trea2 <- grep("treat2", colnames(data))
  pos.biom <- pos.biom(data)
  data <- cbind(data,data[, pos.biom],data[, pos.biom], data[, pos.biom])
  pos.bioi <- ncol(data) + 1 - length(pos.biom):1 - 2 * length(pos.biom)
  pos.biop <- ncol(data) + 1 - length(pos.biom):1 - length(pos.biom)
  pos.bion <- ncol(data) + 1 - length(pos.biom):1
  colnames(data)[pos.bioi] <- paste0(colnames(data)[pos.biop], '.I')
  colnames(data)[pos.biop] <- paste0(colnames(data)[pos.biop], '.P')
  colnames(data)[pos.bion] <- paste0(colnames(data)[pos.bion], '.N')
  data[, pos.bioi] <- data[, pos.bioi] * data[, 'treat']
  data[, pos.biop] <- data[, pos.biop] * data[, 'treat2']
  data[, pos.bion] <- data[, pos.bion] * (1 - data[, 'treat2'])    
  nfold <- length(unique(foldid))
  
  ##### Preliminary step (ridge penalty on the two-interaction model)
  ### Cross-validation to estimate the optimal lambda
  cv.ridgetwoI <- cv.glmnet(
    x = as.matrix(data[, c(pos.trea, pos.biop, pos.bion)]),
    y = Y,
    family = "cox",
    alpha = 0,
    foldid = foldid,
    grouped = TRUE,
    standardize = FALSE,
    thresh = THRESH,
    offset = data[, "off.clin"],
    penalty.factor = c(0, rep(1, 2 * length(pos.biop))))
  ### Fit of the model
  fit.ridgetwoI <- glmnet(
    x = as.matrix(data[, c(pos.trea, pos.biop, pos.bion)]),
    y = Y,
    family = "cox",
    alpha = 0,
    lambda = cv.ridgetwoI$lambda.min * ((nfold - 1) / nfold),
    standardize = FALSE,
    thresh = THRESH,
    offset = data[, "off.clin"],
    penalty.factor = c(0, rep(1, 2 * length(pos.biop))))
  gammaP <- coef(fit.ridgetwoI)[2:(length(pos.biop) + 1)]
  gammaN <- coef(fit.ridgetwoI)[length(pos.bion) + 2:(length(pos.biop) + 1)]
  ### Arm-specific prognostic weigths (Aspw)
  wbiom <- 1 / (abs(gammaP + gammaN) + abs(gammaP - gammaN))
  wbioi <- 1 / (abs(gammaP - gammaN))
  wbiombioi <- c(wbiom, wbioi) / mean(c(wbiom, wbioi))
  #####
  
  ### Resampling for new fold assignments
  foldid <- sample(foldid)
  
  ### Lambda.max estimation
  w <- c(0, wbiombioi)
  lmax <- lmax(
    x = as.matrix(data[, c(pos.trea, pos.biom, pos.bioi)]),
    y = Y,
    off = data[, "off.clin"],
    w = w)
  epsi <- ifelse(nrow(data) > length(w), 0.0001, 0.01)
  lmin <- epsi * lmax
  
  ### Cross-validation to estimate the optimal lambda
  cv.alassoAspw <- cv.glmnet(
    x = as.matrix(data[, c(pos.trea, pos.biom, pos.bioi)]),
    y = Y,
    family = "cox",
    alpha = 1,
    lambda = seq(lmin, lmax, epsi),
    foldid = foldid,
    grouped = TRUE,
    standardize = FALSE,
    offset = data[, "off.clin"],
    thresh = THRESH,
    penalty.factor = w)
  
  ### Fit of multiple models
  path <- NA
  if(sim == TRUE){
    fit <- glmnet(
      x = as.matrix(data[, c(pos.trea, pos.biom, pos.bioi)]),
      y = Y,
      family = "cox",
      alpha = 1,
      lambda = cv.alassoAspw$lambda * ((nfold - 1) / nfold),
      standardize = FALSE,
      thresh = THRESH,
      offset = data[, "off.clin"],
      penalty.factor = w)
    path <- rowSums(coef(fit)[-(1:(length(pos.biom) + 1)),] != 0)
  }
  
  ### Fit of the final model
  fit.alassoAspw <- glmnet(
    x = as.matrix(data[, c(pos.trea, pos.biom, pos.bioi)]),
    y = Y,
    family = "cox",
    alpha = 1,
    lambda = cv.alassoAspw$lambda.min * ((nfold - 1) / nfold),
    standardize = FALSE,
    thresh = THRESH,
    offset = data[, "off.clin"],
    penalty.factor = w)
  
  ncoef.alassoAspw <- coef(fit.alassoAspw)@Dimnames[[1]][which(coef(fit.alassoAspw) != 0)]
  coef.alassoAspw <- coef(fit.alassoAspw)[which(coef(fit.alassoAspw) != 0)][
    grep("[.]I", ncoef.alassoAspw)]
  names(coef.alassoAspw) <- gsub("[.]I", "", ncoef.alassoAspw[
    grep("[.]I", ncoef.alassoAspw)])
  
  return(list(path, coef.alassoAspw))
}
################################################################################


################################################################################
### Gradient boosting                                                          #
################################################################################

gboost <- function(data, foldid, sim){
  
  # Data preparation
  Y <- cbind(time = data$time, 
             status = data$status)
  pos.biom <- pos.biom(data)
  data <- cbind(data, data[, pos.biom])
  pos.bioi <- ncol(data) + 1 - length(pos.biom):1
  data[, pos.bioi] <- data[, pos.biom] * data[, 'treat']
  colnames(data)[pos.bioi] <- paste0(colnames(data)[pos.bioi], '.I')
  pos.trea <- which(colnames(data) == 'treat')
  nfold <- length(unique(foldid))
  
  # Treatment effect (offset)
  off.trt <- data[, "treat"] * coxph(Surv(time, status) ~ treat, data = data)$coefficients
  
  # Gradient boosting
  boost <- glmboost(
    x = as.matrix(data[, c(pos.biom, pos.bioi)]),
    y = Surv(data$time,
             data$status),
    offset = off.trt + data[, 'off.clin'],
    family = CoxPH(),
    center = T,
    control = boost_control(mstop = 2 * length(pos.biom)))
  
  # Cross-validation to find the optimal number of steps
  cv.boo <- cv(
    weights = model.weights(boost),
    type = "kfold", 
    B = nfold)
  
  cv.boost <- cvrisk(
    object = boost,
    folds = cv.boo,
    papply = lapply)
  
  # Fit of multiple models
  path <- NA
  if(sim == TRUE){
    c.boost <- lapply(
      X = 1:boost$control$mstop,
      FUN = function(X){
        mod <- boost[X]
        coef <- coef(mod)[grep(".I", names(coef(mod)))]
        names(coef) <- gsub(pattern = "[.]I", replacement = "", x = names(coef))
        res <- rep(0, length(pos.biom))
        res[which(names(data[, pos.biom]) %in% names(coef))] <- coef
        return(res)
      })
    c.boost <- matrix(unlist(c.boost), nrow = length(pos.biom), ncol = boost$control$mstop, byrow = F)
    path <- rowSums(c.boost != 0)
  }
  
  # Fit of the final model
  fit <- boost[mstop(cv.boost)]
  
  coef.boost <- coef(fit)[grep("[.]I", names(coef(fit)))]
  names(coef.boost) <- gsub("[.]I", "", names(coef.boost))
  
  return(list(path, coef.boost)) 
}
################################################################################


################################################################################
### Biomarkerwise trivariate models                                            #
################################################################################

perbiom <- function(data, foldid, sim){
  
  # Data preparation
  Y <- cbind(time = data$time, 
             status = data$status)
  pos.biom <- pos.biom(data)
  
  # Computation of (p) interaction p-values
  pval <- unlist(lapply(
    1:length(pos.biom),
    FUN = function(i){
      fit <- coxph(Surv(time, status) ~ treat * data[, pos.biom[i]] + offset(data[,"off.clin"]), data = data)
      p <- coef(summary(fit))[3, 5]
      return(p)
    }))
  
  # P-values' ranking
  path <- NA
  if(sim == TRUE){
    path <- rank(pval)
  }
  
  # Computation of adjusted p-values (Benjamini and Hochberg, 1995)
  fwer <- p.adjust(p = pval, method = "BH")
  sign <- fwer <= 0.05
  
  # Fit of the final model
  coef.perbiom <- NULL
  if(sum(sign) > 0){
    fit <- coxph(Surv(time, status) ~ treat * as.matrix(data[, pos.biom[which(sign)]]), data = data)
    
    coef.perbiom <- coef(fit)[grep("treat:", names(coef(fit)))]
    names(coef.perbiom) <- names(data[, pos.biom[which(sign)]])
  }
  
  return(list(path, coef.perbiom))  
}
################################################################################
