# Supplementary material for: Identification of biomarker‐by‐treatment interactions in randomized clinical trials with survival outcomes and high‐dimensional spaces
Source: Biom J. 2016 Nov 15;59(4):685–701. doi: 10.1002/bimj.201500234 (PMC5763402; doi:10.1002/bimj.201500234)
Supplement: Supplementary file 4 — Supporting Information [file BIMJ-59-685-s004.zip › Code_and_Data/functions/poissonize.R]

#################################################################################
#  Survival data tranformation for fitting a Poisson model                      #
#################################################################################
#                                                                               #
#  This function  tranform survival data into a format compatible with          #
#   the glm() function for fitting a Poisson model.                             #
#                                                                               #
#  Its parameters are                                                           #
#   - data          : a data frame with columns:                                #
#                     - id       : the patient identifyier                      #
#                     - time     : the event/censoring time                     #
#                     - status   : the event(1) or censoring(0) indicator       #
#                     - ...      : other factors such like the covariables      #
#                             needed in the regression model                    #
#   - interval.width: the width of the time intervals on wich the risks         #
#                     will be assumed consant                                   #
#   - factors       : a vector of characters, containing the names of the       #
#                     factors to be kept in the transformed data set            #
#   - compress      : a logical, indicating whether the record with the same    #
#                     factor profile should be summarized into one record,      #
#                     i.e. whether the data should be expressed in a short form #
#                                                                               #
#################################################################################
#                                                                               #
# Author: Federico Rotolo <federico.rotolo@gustaveroussy.fr>                    #
# Original code by Stephanie Kovalchik                                          #
# http://r.789695.n4.nabble.com/exponential-proportional-hazard-model-td805536.html #
#                                                                               #
#   Date:                 June 22, 2015                                         #
#   Last modification on: July 08, 2015                                         #
#################################################################################
poissonize <- function(data, interval.width = 365.25/4,
                       factors=NULL, compress=TRUE) {
  # THE FOLLOWING FUNCTION COMPUTES ALL THE TIME BREAKS GIVEN THE EXIT TIME
  person.breaks <- Vectorize(function(stopT)
    unique(c(seq(0, stopT, by=interval.width), stopT)))
  
  # NEXT WE GET A LIST OF EACH SUBJECT'S TIME PERIODS
  the.breaks <- person.breaks(data$time)
  
  # NOW WE OBTAIN THE EXPANDED PERIOD OF OBSERVATION
  startT <- lapply(the.breaks, function(x) x[-length(x)])  # LEFT TIME POINT
  stopT <-  lapply(the.breaks, function(x) x[-1])    # RIGHT TIME POINTS
  
  # THE FOLLOWING ARE NEEDED TO COMPLETE THE LONG VERSION OF THE DATA SET
  count.per.id <- sapply(startT, length)
  index <- tapply(data$id, data$id, length)
  index <- cumsum(index) # INDEX OF LAST OBSERVATION FOR EACH PATIENT
  event <- rep(0,sum(count.per.id))
  event[cumsum(count.per.id)] <- data$status[index]
  
  # BRING ALL OF THIS TOGETHER TO CREATE THE EXPANDED DATASET
  expData <- cbind(
    data.frame(id = rep(data$id[index], count.per.id),
               startT = unlist(startT),
               stopT = unlist(stopT),
               event = event),
    data[sapply(rep(data$id[index], count.per.id), 
                function(x) which(data$id==x)), factors, drop=FALSE])
  
  
  
  # CREATE TIME VARIABLE WHICH INDICATES THE PERIOD OF OBSERVATION
  # THIS WILL BE THE OFFSET IN THE POISSON MODEL FIT
  expData$time <- expData$stopT - expData$startT # LENGTH OF OBSERVATION
  
  # NEXT WE CREATE A FACTOR FOR EACH INTERVAL THAT WILL ALLOW US
  # TO HAVE A DIFFERENT RATE FOR EACH PERIOD
  expData$interval <- factor(expData$start)
  expData <- subset(expData, select=-c(startT, stopT))
  expData$time <- expData$time
  
  if (compress) {
    m <- aggregate(x = expData$event,
                   by = expData[, c('interval', factors), drop=FALSE], 
                   sum)
    colnames(m)[ncol(m)] <- 'm'
    Rt <- aggregate(x = expData$time,
                    by = expData[, c('interval', factors), drop=FALSE], 
                    sum)
    colnames(Rt)[ncol(Rt)] <- 'Rt'
    N <- aggregate(x = expData$event,
                   by = expData[, c('interval', factors), drop=FALSE], 
                   function(x) sum(!is.na(x)))
    colnames(N)[ncol(N)] <- 'N'
    expData <- merge(m, merge(Rt, N))
  }
  
  attr(expData, 'interval.width') <- interval.width
  return(expData)
}


#################################################################################
#  Plots the hazard function and the survival curve                             #
#     estimated via a Poisson model                                             #
#################################################################################
#                                                                               #
#  Parameters                                                                   #
#   - x          : the fitted Poisson model                                     #
#   - ty         : the type of plot, either 'haz' for the hazard function       #
#                  or 'Surv', for the survival curve                            #
#                                                                               #
#################################################################################
#                                                                               #
# Author: Federico Rotolo <federico.rotolo@gustaveroussy.fr>                    #
#                                                                               #
#   Date:                 June 22, 2015                                         #
#   Last modification on: June 23, 2015                                         #
#################################################################################
plotsson <- function(x, ty='haz', add=FALSE, xscale=1, ...) {
  risks <- exp(coef(x)[grep('interval', names(coef(x)))]) *
    as.double(substr(names(coef(x)[
      grep('interval', names(coef(x)))][2]), 9, 100))
  if (ty == 'Surv') {
    risks <- exp(-cumsum(risks))    
    Ylims <- 0:1
    Ylab <- 'Survival probability'
  } else {
    Ylims <- c(0, 1.1*max(risks))
    Ylab <- 'Hazard'
  }
  startT <- as.double(substr(names(risks), 9, 100)) 
  stopT <- c(startT[-1], rev(startT)[1] + startT[2]) / xscale
  startT <- startT / xscale
  if (!add)
    plot(0, xlim=c(0, 1.1*max(stopT)), ylim=Ylims,
         xlab='time', ylab=Ylab, ty='n', ...)
  segments(startT, c(1, risks[2:length(risks)-1]), stopT, risks, ...)
  #     segments(startT[-1], risks[1:(length(risks)-1)], y1=risks[-1])
  #     lines(smooth.spline(startT + stopT[1]/2, risks, df = length(risks)/3),
  #           lwd=2, col=rgb(.6, .4, .4, .6))
}


#################################################################################
#  Example 1 - KIDNEY data                                                      #
# #################################################################################
# library(survival)
# data(kidney)
# kidney <- kidney[1:(nrow(kidney)/2)*2,]
# head(kidney) 
# 
# par(mfrow=c(1, 3))
# for (int in c(50, 20, 10)) {
#     head(wdata1 <- poissonize(kidney, int, factors=c('disease'), compress=FALSE))
#     head(wdata2 <- poissonize(kidney, int, factors=c('disease')))
#     
#     fitcox <- (coxph(Surv(time, status)~disease, data=kidney)) 
#     fitpoi1 <- glm(event~-1+interval+disease+offset(log(time)), data=wdata1, fam=poisson)
#     fitpoi2 <- glm(m~-1+interval+offset(log(Rt))+disease, data=wdata2, family=poisson)
#     cox.base <- basehaz(fitcox, centered = FALSE)
#     plot(stepfun(cox.base$time[-nrow(cox.base)], exp(-cox.base$hazard)),
#          ylim=0:1, xlim=c(0, max(cox.base$time)),
#          do.points=F, verticals=F, xaxs='i',
#          main=paste0('KIDNEY data set\nInterval width=', int),
#          xlab='Time', ylab='Survival probability')
#     plotsson(fitpoi1, 'Surv', add=TRUE, col=2, lty=2)
#     plotsson(fitpoi2, 'Surv', add=TRUE, col=3, lty=3) 
#     legend('topright', col=1:3, lty=1:3,
#            legend = c('Breslow (Cox)', 'Poisson', 'Poisson (compressed dataset)'))
# }
# print(cbind(Cox=coef(fitcox),
#             Poisson_=rev(rev(coef(fitpoi1))[1:3]),
#             Poisson_Compressed=rev(rev(coef(fitpoi2))[1:3])), digits=2)


# #################################################################################
# #  Example 2 - COLON data                                                       #
# #################################################################################
# library(survival)
# data(colon)
# head(wdata1 <- poissonize(subset(colon, etype==1), 365.25, 
#                           factors=c('surg', 'sex', 'age'), compress=FALSE))
# head(wdata2 <- poissonize(subset(colon, etype==1), 365.25, 
#                           factors=c('surg', 'sex', 'age')))
# 
# fitcox <- coxph(Surv(time,status)~surg+sex+age, 
#                 data=subset(colon, etype==1))
# 
# system.time({
#     fitpoi1 <- glm(event~-1+interval+surg+sex+age+offset(log(time)),
#                    data=wdata1, fam="poisson")
# })
# system.time({
#     fitpoi2 <- glm(m~-1+interval+offset(log(Rt))+surg+sex+age,
#                    data=wdata2, family=poisson)
# })
# {
#     cox.base <- basehaz(fitcox, centered = FALSE)
#     plot(stepfun(cox.base$time[-nrow(cox.base)], exp(-cox.base$hazard)),
#          ylim=0:1, xlim=c(0, max(cox.base$time)),
#          do.points=F, verticals=F, xaxs='i',
#          main='COLON data set', xlab='Time', ylab='Survival probability')
#     plotsson(fitpoi1, 'Surv', add=TRUE, col=2, lty=2) 
#     plotsson(fitpoi2, 'Surv', add=TRUE, col=3, lty=3) 
#     legend('topright', col=1:3, lty=1:3,
#            legend = c('Cox', 'Poisson', 'Poisson (compressed dataset)'))
# }
# print(cbind(Cox=coef(fitcox),
#             Poisson_=rev(rev(coef(fitpoi1))[1:3]),
#             Poisson_Compressed=rev(rev(coef(fitpoi2))[1:3])), digits=2)


# #################################################################################
# #  Example 3 - LUNG data                                                       #
# #################################################################################
# library(survival)
# data(lung)
# lung$status <- lung$status-1
# lung$id <- 1:nrow(lung)
# head(wdata1 <- poissonize(lung, 365.25/12, 
#                           factors=c('pat.karno', 'sex', 'age'), compress=FALSE))
# head(wdata2 <- poissonize(lung, 365.25/12, factors=c('pat.karno', 'sex', 'age')))
# 
# fitcox <- coxph(Surv(time,status)~pat.karno+sex+age, data=lung)
# 
# system.time({
#     fitpoi1 <- glm(event~-1+interval+pat.karno+sex+age+offset(log(time)),
#                    data=wdata1, fam="poisson")
# })
# system.time({
#     fitpoi2 <- glm(m~-1+interval+offset(log(Rt))+pat.karno+sex+age,
#                    data=wdata2, family=poisson)
# })
# {
#     cox.base <- basehaz(fitcox, centered = FALSE)
#     plot(stepfun(cox.base$time[-nrow(cox.base)], exp(-cox.base$hazard)),
#          ylim=0:1, xlim=c(0, max(cox.base$time)),
#          do.points=F, verticals=F, xaxs='i',
#          main='LUNG data set', xlab='Time', ylab='Survival probability')
#     plotsson(fitpoi1, 'Surv', add=TRUE, col=2, lty=2) 
#     plotsson(fitpoi2, 'Surv', add=TRUE, col=3, lty=3) 
#     legend('topright', col=1:3, lty=1:3,
#            legend = c('Cox', 'Poisson', 'Poisson (compressed dataset)'))
# }
# print(cbind(Cox=coef(fitcox),
#             Poisson_=rev(rev(coef(fitpoi1))[1:3]),
#             Poisson_Compressed=rev(rev(coef(fitpoi2))[1:3])), digits=2)
