# Supplementary material for: Identification of biomarker‐by‐treatment interactions in randomized clinical trials with survival outcomes and high‐dimensional spaces
Source: Biom J. 2016 Nov 15;59(4):685–701. doi: 10.1002/bimj.201500234 (PMC5763402; doi:10.1002/bimj.201500234)
Supplement: Supplementary file 4 — Supporting Information [file BIMJ-59-685-s004.zip › Code_and_Data/functions/simdata.R]

#########################################################################
# Simulation function for survival data with biomarkers                 #
#########################################################################
# - N          the number of patients                                   #
# - h          the number of biomarkers                                 #
# - h.active1  the number of prognostic biomarkers                      #
# - h.active2  the number of treatment-effect modifiers                 #
# - t.prob     the treatment assignment probability                     #
# - b.var      the variance(s) of the biomarkers                        #
# - m0         the baseline median survival times in years              #
# - alpha      the treatment effect                                     #
# - beta1      the effect of prognostic biomarkers                      #
# - beta2      the effect of treatment-effect modifiers                 #
# - b.corr     the correlation within bm blocks                         #
# - b.corr.by  the size of the blocks of correlated bm's                #
# - b.corr.str the correlation matrix structure (0: random blocks,      #
#              1: correlation between treatment-effect modifiers,       # 
#              2: correlation between all active biomarkers)            #
# - wei.shape  the shape parameter of the Weibull distribution          #
# - recr       the recruitment period durations                         #
# - fu         the follow-up period duration                            #
# - timefac    the multiplicative factor for times                      #
#              for instance fix it to 365.25 if the mst are expressed   # 
#              in years, but times have to be expressed in days         #
#########################################################################

simdata <- function(N, h, h.active1, h.active2, t.prob, b.var, m0, alpha, beta1, beta2, b.corr,
                    b.corr.by, b.corr.str, wei.shape, recr, fu, timefactor){  
  
  ### *** Parameters, checks and manipulation *** ###
  
  if (!length(as.vector(b.var)) %in% c(1, h))
    stop(paste0("\nThe biomarkers variance parameter 'b.var' ",
                "must be either a scalar or a vector of length h (", h, ").\n"))
  if (length(b.var) == 1)
    b.var <- rep(b.var, h)
  
  if(length(m0) != 1){
    stop(paste0("\nThe number of median survival times 'm0' ",
                "must be 1.\n"))
  }
  m0 <- m0 * timefactor
  
  if (length(as.vector(b.corr)) != 1)
    stop(paste0("\nThe biomarkers correlation parameter 'b.corr' ",
                "must be a scalar.\n"))
  if (! (b.corr >= 0 & b.corr <= 1))
    stop(paste0("\nThe biomarkers correlation parameter 'b.corr' ",
                "must be in [0, 1].\n"))
  if (h %% b.corr.by > 0)
    stop(paste0("\nThe size of the blocks of correlated biomarkers ",
                "'b.corr.by' must be a divisor of 'h', ",
                "the total number of biomarkers.\n"))
  
  if (! b.corr.str %in% c(0, 1, 2))
    stop(paste0("\n The structure of correlation matrix 'b.corr.str' ",
                "must be either 0, 1 or 2.\n"))
  
  if (length(wei.shape) != 1)
    stop(paste0("\nThe length of scale parameter 'wei.shape' ",
                "must be 1.\n"))
  
  num.active <- sample(x = 1:h, size = h.active1 + h.active2, replace = FALSE)
  
  ### *** Data generation *** ###
  data <- data.frame(id = 1:N, treat = rbinom(N, 1, t.prob) - .5)
  
  # NORMAL biomarkers
  n.blocks <- h %/% b.corr.by
  require("MASS")
  Mat <- diag(n.blocks) %x% matrix(b.corr^abs(matrix(1:b.corr.by,b.corr.by,b.corr.by,byrow=TRUE) - matrix(1:b.corr.by,b.corr.by,b.corr.by)), b.corr.by, b.corr.by)
  
  if(h.active1 != 0 && h.active2 != 0 && b.corr.str != 0){
    if(b.corr.str == 1){ 
      k <- num.active[-(1:h.active1)]
    }
    if(b.corr.str == 2){
      k <- num.active
    }
    Mat[k, k] <- b.corr
  }
  
  diag(Mat) <- 1
  covMat <- Mat
  diag(covMat) <- b.var
  for (i in 1:h) {
    list <- ((i%/%(b.corr.by+.01))*b.corr.by)+1:b.corr.by
    for (j in list) {
      if (i != j)
        covMat[i,j] <- Mat[i,j] * sqrt(b.var[i]) * sqrt(b.var[j]) 
    }
  }
  
  data <- cbind(data, mvrnorm(N, rep(0, h), Sigma = covMat, tol = 1))
  rm(covMat,Mat)
  
  colnames(data)[2 + 1:h] <- paste0("bm", gsub(" ", "0", format(1:h)))
  
  
  # Relative effects (on the med. surv. time)
  #   of each active biomarker, in the two arms
  
  HRx1 <- HRx2 <- rep(1, nrow(data))
  which.active <- paste0("bm", gsub(" ", "0", format(c(h, num.active))))[-1]
  
  if(h.active1 == 0){
    which.active1 <- NULL
    which.active2 <- which.active
  }else{
    if(length(as.vector(beta1)) == 1) beta1 <- rep(beta1, h.active1) else beta1 <- runif(n = h.active1, min = min(beta1), max = max(beta1))
    which.active1 <- which.active[1:h.active1]
    HRx1 <- apply(
      exp(as.matrix(data[, which.active1, drop=FALSE]) * matrix(beta1,ncol=h.active1,nrow=nrow(data),byrow=T)), 1, prod)
  }
  
  if(h.active2 == 0){
    which.active1 <- which.active
    which.active2 <- NULL  
  }else{
    if (length(as.vector(beta2)) == 1) beta2 <- rep(beta2, h.active2) else beta2 <- runif(n = h.active2, min = min(beta2), max = max(beta2))
    which.active2 <- which.active[h.active1 + (1 : h.active2)]
    HRx2[which(data$treat == +0.5)] <- apply(exp(as.matrix(data[which(data$treat == +0.5), which.active2, drop=FALSE]) * matrix(beta2,ncol=h.active2,nrow=nrow(data),byrow=T)[which(data$treat == +0.5),]), 1, prod)
  }
  
  
  # Derived Weibull scale parameters (parameter b = lambda^(-1/rho) in rweibull)
  t.effect <- alpha
  alpha <- rep(alpha, nrow(data))
  alpha[which(data$treat == -0.5)] <- 0
  wei.scale <- (m0 * (exp(alpha) * log(2) * HRx1 * HRx2) ^ (-1 / wei.shape))
  
  # Event times
  data$time <- Vectorize(rweibull)(n = 1, shape = wei.shape, scale = wei.scale)
  
  # Censoring times
  cTimes <- fu + recr * runif(N)
  data$status <- as.numeric(data$time <= cTimes)
  data$time <- pmin(data$time, cTimes)
  
  # Appending attributes
  attributes(data) <- append(attributes(data), list(
    biomarkers = list(
      h.active1 = h.active1,
      which.active1 = which.active1,
      beta.active1 = beta1,
      h.active2 = h.active2,
      which.active2 = which.active2,
      beta.active2 = beta2,
      correlation = b.corr,
      corr.block.size = b.corr.by,
      str.correlation = b.corr.str,
      variance = b.var),
    treatment = list(
      treatment.probability = t.prob,
      treatment.effect = t.effect,
      weibull.parameters = list(
        shape = wei.shape,
        scale = m0 ^ (-wei.shape) * log(2)),
      censoring = c("Recruitment time" = recr, 
                    "Minimum follow-up time" = fu),
      timefactor = timefactor)))
  
  return(data)
}

##############################################################
### Function for running and storing simulations #############
##############################################################
runsims <- function(folderSname,# name of the main folder for storing the data
                    scen,       # the scenario folder name
                    rep,       # number of replicates
                    pCores = 1, # number of cores for parallelization
                    ########### then pars for simdata() ###########
                    N, h, h.active1, h.active2, t.prob, b.var=1, m0, alpha, beta1, beta2, b.corr,
                    b.corr.by, b.corr.str, wei.shape, recr, fu, timefactor){
  dir.create(paste0(folderSname, "/scen", scen), recursive=TRUE, showWarnings=FALSE)
  wd <- nchar(format(rep, scientific=FALSE))
  cat(paste("\n\n\nSimulation of", rep, "datasets in scenario", scen))
  library("parallel")
  cl <- makeCluster(pCores)
  clusterCall(cl, function() {source("./functions/simdata.R")})
  clusterApplyLB(cl, 1:rep, function(r, folderSname, scen, 
                                     ########### then pars for simdata() ###########
                                     N, h, h.active1, h.active2, t.prob, b.var, m0, alpha, beta1, beta2, b.corr,
                                     b.corr.by, b.corr.str, wei.shape, recr, fu,timefactor) {
    data <- simdata(N = N, h = h, h.active1 = h.active1, h.active2 = h.active2, t.prob = t.prob, b.var = b.var, 
                    m0 = m0, alpha = alpha, beta1 = beta1, beta2 = beta2,
                    b.corr = b.corr, b.corr.by = b.corr.by, b.corr.str = b.corr.str, wei.shape = wei.shape, recr = recr, fu = fu, timefactor = timefactor)
    save(data, file = paste0(folderSname, "/scen", scen, "/simdata-", 
                             gsub(" ", 0, format(c(r, rep))[1]), ".Rdata"))
  }, 
  folderSname, scen, 
  ########### then pars for simdata() ###########
  N, h, h.active1, h.active2, t.prob, b.var, m0, alpha, beta1, beta2, b.corr,
  b.corr.by, b.corr.str, wei.shape, recr, fu,timefactor)
  stopCluster(cl)
}
##############################################################


################################################################
### Function for computing the average censoring probability ###
################################################################
meanCens.ds <- function(x,           # the .RData file containing result stacked for a given scenario
                        folderSname, # the main folder containing the results
                        scen) {      # the scenario folder name
  load(paste0(folderSname, "/scen", scen, "/", x))
  1 - c(Control=colMeans(subset(data, treat < 0, select=status)),
        Treatment=colMeans(subset(data, treat > 0, select=status)))
}
meanCens <- function(scen, folderSname){
  datasets <- list.files(paste0(folderSname, "/scen", scen, "/"))
  rowMeans(vapply(datasets, FUN=function(x) meanCens.ds(x, folderSname, scen), 1:2/3))
}
################################################################
