# Supplementary material for: Identification of biomarker‐by‐treatment interactions in randomized clinical trials with survival outcomes and high‐dimensional spaces
Source: Biom J. 2016 Nov 15;59(4):685–701. doi: 10.1002/bimj.201500234 (PMC5763402; doi:10.1002/bimj.201500234)
Supplement: Supplementary file 4 — Supporting Information [file BIMJ-59-685-s004.zip › Code_and_Data/functions/simdataV.R]

########################################################################
# Simulation function for survival data with biomarkers                #
# Validation sets                                                      #
########################################################################
# same parameters as simdata()                                         #
# - active1         names of the prognostic biomarkers                 # 
# - active2         names of the treatment-effect modifiers            #
########################################################################

simdataV <- function(N, h, h.active1, h.active2, t.prob, b.var, m0, alpha, beta1, beta2, b.corr,
                     b.corr.by, b.corr.str, wei.shape, recr, fu, timefactor, active1, active2){  
  
  ### *** Parameters, checks and manipulation *** ###
  
  if (!length(as.vector(b.var)) %in% c(1, h))
    stop(paste0("\nThe biomarkers variance parameter 'b.var' ",
                "must be either a scalar or a vector of length h (", h, ").\n"))
  if (length(b.var) == 1)
    b.var <- rep(b.var, h)
  
  if(length(m0) != 1){
    stop(paste0("\nThe number of median survival times 'm0' ",
                "must be 1.\n"))
  }
  
  m0 <- m0 * timefactor
  
  if (length(as.vector(b.corr)) != 1)
    stop(paste0("\nThe biomarkers correlation parameter 'b.corr' ",
                "must be a scalar.\n"))
  if (! (b.corr >= 0 & b.corr <= 1))
    stop(paste0("\nThe biomarkers correlation parameter 'b.corr' ",
                "must be in [0, 1].\n"))
  if (h %% b.corr.by > 0)
    stop(paste0("\nThe size of the blocks of correlated biomarkers ",
                "'b.corr.by' must be a divisor of 'h', ",
                "the total number of biomarkers.\n"))
  
  if (length(wei.shape) != 1)
    stop(paste0("\nThe length of scale parameter 'wei.shape' ",
                "must be 1.\n"))
  
  
  ### *** Data generation *** ###
  data <- data.frame(id = 1:N, treat = rbinom(N, 1, t.prob) - .5)
  
  # NORMAL biomarkers
  n.blocks <- h %/% b.corr.by
  require("MASS")
  Mat <- diag(n.blocks) %x% matrix(b.corr^abs(matrix(1:b.corr.by,b.corr.by,b.corr.by,byrow=TRUE) - matrix(1:b.corr.by,b.corr.by,b.corr.by)), b.corr.by, b.corr.by)
  
  if(h.active1 != 0 && h.active2 != 0){
    num.active1 <- as.numeric(gsub("bm", "", active1))
    num.active2 <- as.numeric(gsub("bm", "", active2))
    k <- 0
    if(b.corr.str == 1) 
      k <- num.active1
    if(b.corr.str == 2)
      k <- c(num.active1, num.active2)
    Mat[k, k] <- b.corr
  }
  
  diag(Mat) <- 1
  covMat <- Mat
  diag(covMat) <- b.var
  for (i in 1:h) {
    list <- ((i%/%(b.corr.by+.01))*b.corr.by)+1:b.corr.by
    for (j in list) {
      if (i != j)
        covMat[i,j] <- Mat[i,j] * sqrt(b.var[i]) * sqrt(b.var[j]) 
    }
  }
  
  data <- cbind(data, mvrnorm(N, rep(0, h), Sigma=covMat, tol = 1))
  rm(covMat,Mat)
  
  colnames(data)[2 + 1:h] <- paste0("bm", gsub(" ", "0", format(1:h)))
  
  
  # Relative effects (on the med. surv. time)
  #   of each active biomarker, in the two arms
  
  HRx1 <- HRx2 <- rep(1, nrow(data))
  
  if(h.active1 != 0){
    if (length(as.vector(beta1)) == 1) beta1 <- rep(beta1, h.active1)
    HRx1 <- apply(
      exp(as.matrix(data[, active1, drop=FALSE]) * matrix(beta1,ncol=h.active1,nrow=nrow(data),byrow=T)), 1, prod)
  }
  
  if(h.active2 != 0){
    if (length(as.vector(beta2)) == 1) beta2 <- rep(beta2, h.active2) 
    HRx2[which(data$treat == +0.5)] <- apply(
      exp(as.matrix(data[which(data$treat == +0.5), active2, drop=FALSE]) * matrix(beta2,ncol=h.active2,nrow=nrow(data),byrow=T)[which(data$treat == +0.5),]), 1, prod)
    # HRx2 <- HRx2 * apply(exp(as.matrix(data[, active2, drop=FALSE]) * matrix(-beta2/2,ncol=h.active2,nrow=nrow(data),byrow=T)), 1, prod)
  }
  
  
  # Derived Weibull scale parameters (parameter b = lambda^(-1/rho) in rweibull)
  t.effect <- alpha
  alpha <- rep(alpha, nrow(data))
  alpha[which(data$treat == -0.5)] <- 0
  wei.scale <- (m0 * (exp(alpha) * log(2) * HRx1 * HRx2) ^ (-1 / wei.shape))
  
  # Event times
  data$time <- Vectorize(rweibull)(n=1, shape=wei.shape, scale=wei.scale)
  
  # Censoring times
  cTimes <- fu + recr * runif(N)
  data$status <- as.numeric(data$time <= cTimes)
  data$time <- pmin(data$time, cTimes)
  
  # Appending attributes
  attributes(data) <- append(attributes(data), list(
    biomarkers = list(
      h.active1 = h.active1,
      which.active1 = active1,
      beta.active1 = beta1,
      h.active2 = h.active2,
      which.active2 = active2,
      beta.active2 = beta2,
      correlation = b.corr,
      corr.block.size = b.corr.by,
      str.correlation = b.corr.str,
      variance = b.var),
    treatment = list(
      treatment.probability = t.prob,
      treatment.effect = t.effect,
      weibull.parameters = list(
        shape = wei.shape,
        scale = m0 ^ (-wei.shape) * log(2)),
      censoring = c("Recruitment time" = recr, 
                    "Minimum follow-up time" = fu),
      timefactor = timefactor)))
  
  return(data)
}

runsimsV <- function(folderS, datasets, d){
  
  load(paste0("./simulation/data/train", folderS, "/", datasets[d]))
  biom <- grep("bm", names(data))
  attr <- attributes(data)
  dataV <- simdataV(N = nrow(data),
                    h = length(biom),
                    h.active1 = attr$biomarkers$h.active1,
                    h.active2 = attr$biomarkers$h.active2,
                    t.prob = 0.5,
                    b.var = 1,
                    m0 = (log(2)/attr$treatment$weibull.parameters$scale)^attr$treatment$weibull.parameters$shape,
                    alpha = attr$treatment$treatment.effect,
                    beta1 = attr$biomarkers$beta.active1,
                    beta2 = attr$biomarkers$beta.active2,
                    b.corr = attr$biomarkers$correlation,
                    b.corr.by = attr$biomarkers$corr.block.size,
                    b.corr.str = attr$biomarkers$str.correlation,
                    wei.shape = attr$treatment$weibull.parameters$shape,
                    recr = attr$treatment$censoring[1],
                    fu = attr$treatment$censoring[2],
                    timefactor = 1,
                    active1 = attr$biomarkers$which.active1,
                    active2 = attr$biomarkers$which.active2)
  save(dataV, file = paste0("./simulation/data/valid", folderS, "/", datasets[d]))
  
}
