# Supplementary material for: Identification of biomarker‐by‐treatment interactions in randomized clinical trials with survival outcomes and high‐dimensional spaces
Source: Biom J. 2016 Nov 15;59(4):685–701. doi: 10.1002/bimj.201500234 (PMC5763402; doi:10.1002/bimj.201500234)
Supplement: Supplementary file 4 — Supporting Information [file BIMJ-59-685-s004.zip › Code_and_Data/README.txt]

README

Source code for manuscript "Identification of biomarker-by-treatment interactions in randomized clinical trials with survival outcomes and high-dimensional spaces"
by N. Ternès, F. Rotolo, G. Heinze and S. Michiels.

For questions, comments or remarks about the code please contact S. Michiels (stefan.michiels at gustaveroussy.fr).

The code has been written using R-3.3.1 (platform: x86_64-w64-mingw32/x64, 64-bit) with 
package versions corpcor(1.6.8), glmnet(2.0-5), graphics(3.1.2), grplasso(0.4-5), MASS(7.3-45), mboost(2.6-0), parallel(3.1.2), plsRcox(1.7.2), PRROC(1.1), survAUC(1.0-5) and survival(2.39-2). 

In addition, other implemented functions are provided in the subfolder ‘functions’, namely:
- methods.R: the R-program implementing the methods discussed in the article
- poissonize.R: the R functions implementing the transformation of the data for Poisson regression
- simdata.R: the R functions generating the training data sets
- simdataV.R: the R functions generating the validation data sets based on the training data sets

To reproduce the results presented in the manuscript, just run the main analysis file called "./analysis.R".

This file runs the simulation study (by sourcing the R-file "./simulation/0-simulation.R", output: TABLES 2 and 3, 
FIGURES 1 and 2) and the breast cancer application (by sourcing the R-file "./case_study/0-case_study.R", output: TABLE 4).
 
Of note, the data generation and the analyses are performed using parallelization, which prevents us from fixing a seed for each replicate. Therefore, the results cannot be reproduced exactly, but only approximately.

Information regarding the breast cancer data can be found in ./case_study/README_Breast.pdf.
