# Supplementary material for: Identification of biomarker‐by‐treatment interactions in randomized clinical trials with survival outcomes and high‐dimensional spaces
Source: Biom J. 2016 Nov 15;59(4):685–701. doi: 10.1002/bimj.201500234 (PMC5763402; doi:10.1002/bimj.201500234)
Supplement: Supplementary file 4 — Supporting Information [file BIMJ-59-685-s004.zip › Code_and_Data/simulation/0-simulation.R]

#######################################################################################
#
#   Title       :  R-program implementing the results of the breast cancer application presented in the manuscript                              
#   Filename    :  0-simulation.R      											  
#                                                                                     
#   Project     :       BiomJ article "Identification of biomarker-by-treatment interactions in randomized clinical trials
#                       with survival outcome and high-dimensional spaces"                                                             
#   Authors     :       N. Tern�s, F. Rotolo, G. Heinze and S. Michiels                                                                
#   Date        :       01.09.2016
#   Purpose     :       As described in BiomJ article
#																				  
#   R Version   :       R-3.3.1                                                               
#
#
#   Input data files  :    ./simulation/data/train/... (generated through "1a-Data_GenerationTrain.R")
#                          ./simulation/data/valid/... (generated through "1b-Data_GenerationValid.R")
#   Output data files :    ./simulation/results/selection/... (generated through "2a-Results_Selection.R")
#                          ./simulation/results/prediction/... (generated through "2b-Results_Prediction.R")
#
#   Required R packages : corpcor, glmnet, grplasso, MASS, mboost, parallel, plsRcox, PRROC, survAUC, survival
#
#
########################################################################################


###############################################
###   Generation of training sets           ###
###############################################

source("./functions/simdata.R")
source("./simulation/1a-Data_GenerationTrain.R")

###############################################
###   Generation of validation sets         ###
###############################################

source("./functions/simdataV.R")
source("./simulation/1b-Data_GenerationValid.R")

###############################################
###   Analysis - selection criteria         ###
###############################################

source("./simulation/2a-Results_Selection.R")

###############################################
###   Analysis - prediction criterion       ###
###############################################

source("./simulation/2b-Results_Prediction.R")


########################################################################################
