# Supplementary material for: Identification of biomarker‐by‐treatment interactions in randomized clinical trials with survival outcomes and high‐dimensional spaces
Source: Biom J. 2016 Nov 15;59(4):685–701. doi: 10.1002/bimj.201500234 (PMC5763402; doi:10.1002/bimj.201500234)
Supplement: Supplementary file 4 — Supporting Information [file BIMJ-59-685-s004.zip › Code_and_Data/simulation/1a-Data_GenerationTrain.R]

#########################################################################
# Generation of training sets for the simulation study                  #
#########################################################################
# The simulations should contains three studies:                        #
# (1): simulation with p = 500 biomarkers                               #
# (2): simulation with p = 1000 biomarkers                              #
# (3): more realistic setting (higher censor rates, lower effect sizes) #
#                                                                       #
# For each study, six scenarios have been implemented: three null and   #
# three alternative.                                                    #
# (S1): Complete null scenario                                          #
# (S2): Treatment effect only                                           #
# (S3): Multiple prognostic biomarkers                                  #
# (S4): One treatment-effect modifier                                   #
# (S5): Multiple treatment-effect modifiers                             #
# (S6): Multiple treatment-effect modifiers and prognostic biomarkers   #
#                                                                       #
# For more information, please refer to the section 3.2 of the          #
# BiomJ article.                                                        #
#########################################################################

###############################################
###   Data generation                       ###
###############################################

dirSim  <-  paste0("./simulation/data/train/", c("1 - p500", "2 - p1000", "3 - moreRealistic"))

for(sim in 1:length(dirSim)){
  
  dirsim <- dirSim[sim]
  h <- c(500, 1000, 500)[sim]
  h.active <- c(10, 20, 10)[sim]
  b.corr.by <- c(25, 50 ,25)[sim]
  
  a <- b1 <- b2 <- log(0.5) 
  fu <- 2
  recr <- 3
  if(sim %in% 3){
    a <- log(0.5)
    b1 <- c(-0.1, -0.5) 
    b2 <- c(-0.1, -0.7)
    fu <- 0.5
    recr <- 1.5
  }
  
  # Scenario 1: Complete null scenario
  runsims(folderSname = dirsim, scen = 1, rep = ndata, pCores = pCores, N = 500, h = h, t.prob = 0.5, b.var = 1,
          m0 = 1, alpha = 0, h.active1 = 0, beta1 = 0, h.active2 = 0, beta2 = 0, 
          b.corr = 0.7, b.corr.by = b.corr.by, b.corr.str = 0, wei.shape = 1, recr = recr, fu = fu, timefactor = 1)
  
  # Scenario 2: Treatment effect only
  runsims(folderSname = dirsim, scen = 2, rep = ndata, pCores = pCores, N = 500, h = h, t.prob = 0.5, b.var = 1,
          m0 = 1, alpha = a, h.active1 = 0, beta1 = 0, h.active2 = 0, beta2 = 0, 
          b.corr = 0.7, b.corr.by = b.corr.by, b.corr.str = 0, wei.shape = 1, recr = recr, fu = fu, timefactor = 1)
  
  # Scenario 3: Multiple prognostic biomarkers
  runsims(folderSname = dirsim, scen = 3, rep = ndata, pCores = pCores, N = 500, h = h, t.prob = 0.5, b.var = 1,
          m0 = 1, alpha = 0, h.active1 = h.active, beta1 = b1, h.active2 = 0, beta2 = 0, 
          b.corr = 0.7, b.corr.by = b.corr.by, b.corr.str = 0, wei.shape = 1, recr = recr, fu = fu, timefactor = 1)
  
  # Scenario 4: One treatment-effect modifier 
  runsims(folderSname = dirsim, scen = 4, rep = ndata, pCores = pCores, N = 500, h = h, t.prob = 0.5, b.var = 1,
          m0 = 1, alpha = 0, h.active1 = 0, beta1 = 0, h.active2 = 1, beta2 = b2, 
          b.corr = 0.7, b.corr.by = b.corr.by, b.corr.str = 0, wei.shape = 1, recr = recr, fu = fu, timefactor = 1)
  
  # Scenario 5: Multiple treatment-effect modifiers 
  runsims(folderSname = dirsim, scen = 5, rep = ndata, pCores = pCores, N = 500, h = h, t.prob = 0.5, b.var = 1,
          m0 = 1, alpha = 0, h.active1 = 0, beta1 = 0, h.active2 = h.active, beta2 = b2, 
          b.corr = 0.7, b.corr.by = b.corr.by, b.corr.str = 0, wei.shape = 1, recr = recr, fu = fu, timefactor = 1)
  
  # Scenario 6: Multiple treatment-effect modifiers and prognostic biomarkers
  runsims(folderSname = dirsim, scen = 6, rep = ndata, pCores = pCores, N = 500, h = h, t.prob = 0.5, b.var = 1,
          m0 = 1, alpha = 0, h.active1 = h.active, beta1 = b1, h.active2 = h.active, beta2 = b2,
          b.corr = 0.7, b.corr.by = b.corr.by, b.corr.str = 0, wei.shape = 1, recr = recr, fu = fu, timefactor = 1)
  
}

################################################################
### Computation of the average censoring probability ###########
################################################################

for(sim in 1:length(dirSim)){
  dirsim <- dirSim[sim]
  scenario <- dir(dirsim, pattern = "scen")
  censor.rate <- matrix(NA, nrow = length(scenario), ncol = 2)
  colnames(censor.rate) <- c("Control group", "Treatment group")
  rownames(censor.rate) <- paste0("Scen ", 1:length(scenario))
  
  for(scen in 1:length(scenario)){
    censor.rate[scen, ] <- round(meanCens(scen, dirsim), 2)
  }
  write.csv2(censor.rate, file = paste0(dirsim, "/censor_rate.csv"))
}
