# Supplementary material for: Identification of biomarker‐by‐treatment interactions in randomized clinical trials with survival outcomes and high‐dimensional spaces
Source: Biom J. 2016 Nov 15;59(4):685–701. doi: 10.1002/bimj.201500234 (PMC5763402; doi:10.1002/bimj.201500234)
Supplement: Supplementary file 4 — Supporting Information [file BIMJ-59-685-s004.zip › Code_and_Data/simulation/1b-Data_GenerationValid.R]

#########################################################################
# Generation of validation sets for the simulation study based on       #
# the charateristics of the training sets                               #
#########################################################################

simulations <- dir("./simulation/data/train")

for(sim in 1:length(simulations)){
  
  scenarios <- dir(paste0("./simulation/data/train/", simulations[sim]), pattern = "scen")
  
  for(scen in 1:length(scenarios)){ 
    
    folderS <- paste0("/", simulations[sim], "/", scenarios[scen])
    datasets <- list.files(paste0("./simulation/data/train", folderS))
    dir.create(paste0("./simulation/data/valid", folderS), recursive = TRUE, showWarnings = FALSE)
    
    cl <- makeCluster(pCores)
    clusterCall(cl, function() {
      source("./functions/simdataV.R");
    })
    
    clusterApplyLB(
      cl = cl,
      x = 1:length(datasets),
      fun = runsimsV,
      folderS = folderS,
      datasets = datasets)
    stopCluster(cl)
    
  }
}
