# Supplementary material for: Identification of biomarker‐by‐treatment interactions in randomized clinical trials with survival outcomes and high‐dimensional spaces
Source: Biom J. 2016 Nov 15;59(4):685–701. doi: 10.1002/bimj.201500234 (PMC5763402; doi:10.1002/bimj.201500234)
Supplement: Supplementary file 4 — Supporting Information [file BIMJ-59-685-s004.zip › Code_and_Data/simulation/2a-Results_Selection.R]

#########################################################################
# Results of the simulation study - selection criteria                  #
#########################################################################

###############################################
###   Analyzed files and folders creation   ###
###############################################

files <- do.call(rbind, lapply(
  './simulation/data/train', 
  function(path){
    do.call(rbind, lapply(
      dir(path, include.dirs = TRUE),
      function (dataSim) {
        do.call(rbind, lapply(
          dir(paste0(c('./simulation/data/train', dataSim),
                     collapse="/"), pattern = 'scen'),
          function (dataScen) {
            dataFile <- dir(paste0(c(
              './simulation/data/train', dataSim, dataScen),
              collapse="/"), pattern = '.Rdata')
            return(cbind(path, dataSim, dataScen, dataFile))
          }))
      }))
  }))

dataFiles <- apply(files, 1, paste, collapse = "/")
resFiles <- sub('simdata', 'res', dataFiles)
resFiles <- sub('data', 'results', resFiles)
resFiles <- sub('train', 'selection', resFiles)

resFolders <- paste0("./simulation/results/selection/", unique(apply(files[, c(2, 3)], 1, paste, collapse = "/")))
lapply(X = 1:length(resFolders), function(X) dir.create(resFolders[X], recursive = TRUE, showWarnings = FALSE))


###############################################
###   PC-cores parellelization              ###
###############################################

cl <- makeCluster(pCores)
clusterCall(cl, function() {
  library("corpcor")
  library("glmnet")
  library("grplasso")
  library("MASS")
  library("mboost")
  library("parallel") 
  library("plsRcox")
  library("PRROC")
  library("survival")
  source("./functions/methods.R")
  source("./functions/poissonize.R")
})


###############################################
###   Analysis for selection criteria       ###
###############################################

selAnalysis <- function(d, dataFiles, resFiles, method){
  
  load(dataFiles[d])
  true <- rep(0, length(grep("bm", names(data))))
  true[which(names(data)[grep("bm", names(data))] %in% attributes(data)$biomarkers$which.active2)] <- 1
  
  res <- prediBM(data = data, method = method, sim = TRUE)
  
  path <- selBiom <- list()
  for(i in 1:length(res)){
    path[i] <- res[[i]][1]  
    selBiom[i] <- res[[i]][2]
  }
  names(selBiom) <- names(res)
  
  NB <- unlist(lapply(
    1:length(selBiom),
    FUN = function(i) length(names(selBiom[[i]]))
  ))
  
  TP <- unlist(lapply(
    1:length(selBiom),
    FUN = function(i) length(intersect(names(selBiom[[i]]), attributes(data)$biomarkers$which.active2))
  ))
  
  FP <- NB - TP
  
  FPp <- unlist(lapply(
    1:length(selBiom),
    FUN = function(i) length(intersect(names(selBiom[[i]]), attributes(data)$biomarkers$which.active1))
  ))
  
  FDR <- unlist(lapply(
    1:length(selBiom),
    FUN = function(i) 1 - length(intersect(names(selBiom[[i]]), attributes(data)$biomarkers$which.active2)) / length(names(selBiom[[i]]))
  ))
  FDR <- ifelse(is.na(FDR), 0, FDR)
  
  FNR <- unlist(lapply(
    1:length(selBiom),
    FUN = function(i) 1 - length(intersect(names(selBiom[[i]]), attributes(data)$biomarkers$which.active2)) / length(attributes(data)$biomarkers$which.active2)
  ))
  FNR <- ifelse(is.na(FNR), NA, FNR)
  
  AUPRC <- unlist(lapply(
    1:length(path),
    FUN = function(i) if(is.na(path[[i]])){
      NA
    }else{
      pr.curve(scores.class0 = path[[i]], weights.class0 = true)$auc.integral
    }
  ))
  if(sum(true) == 0) AUPRC <- rep(NA, length(AUPRC))
  
  save(selBiom, file = resFiles[d])
  
  return(c(NB, TP, FP, FPp, FDR, FNR, AUPRC))
  
}

selRes <- matrix(unlist(clusterApplyLB(
  cl = cl, 
  x = 1:length(dataFiles), 
  fun = selAnalysis,
  dataFiles = dataFiles,
  resFiles = resFiles,
  method = method)), nrow = length(dataFiles), ncol = length(method) * 7, byrow = TRUE)
stopCluster(cl)

colnames(selRes) <- paste0(c(rep("NB.", length(method)),
                             rep("TP.", length(method)),
                             rep("FP.", length(method)),
                             rep("FPp.", length(method)),
                             rep("FDR.", length(method)),
                             rep("FNR.", length(method)),
                             rep("AUPRC.", length(method))),
                           rep(method, 7))

###############################################
###   Summary of the results                ###
###############################################

for(i in 1:length(resFolders)){
  summary <- selRes[(i - 1) * ndata + (1:ndata), ]
  save(summary, file = paste0(resFolders[i], "/00-summary.Rdata"))
  write.csv2(summary, file = paste0(resFolders[i], "/00-summary.csv"))
}


###############################################
###   TABLES 2 and 3                        ###
###############################################

TABLE2 <- matrix(NA, nrow = length(resFolders), ncol = length(method))
TABLE3 <- matrix(NA, nrow = length(resFolders) * 3, ncol = length(method))
for(i in 1:length(resFolders)){
  load(paste0(resFolders[i], "/00-summary.Rdata"))
  TABLE2[i, ] <- unlist(lapply(
    X = 1:length(method),
    FUN = function(X) 
      round(1 - (sum(summary[, paste0("NB.", method[X])] == 0)/nrow(summary)), 2)
  ))
  TABLE3[3 * (i - 1) + (1 : 3), ] <- unlist(lapply(
    X = 1:length(method),
    FUN = function(X){
      nbsel <- round(mean(summary[, paste0("NB.", method[X])]), 0)
      istrue <- paste0(round(mean(summary[, paste0("TP.", method[X])]), 0), " / ", 
                       round(mean(summary[, paste0("FP.", method[X])]), 0), " (", 
                       round(mean(summary[, paste0("FPp.", method[X])]), 0), ")")
      auprc <- round(mean(summary[, paste0("AUPRC.", method[X])]), 2)
      return(c(nbsel, istrue, auprc))
    } 
  ))
}
colnames(TABLE2) <- colnames(TABLE3) <- method
r <- gsub("./simulation/results/selection/", "", resFolders)
r1 <- sapply(strsplit(r, '/'), function(x) x[1])
r2 <- as.integer(gsub('scen', '',sapply(strsplit(r, '/'), function(x) x[2])))

rownames(TABLE2) <- paste0('Scenario ', r2,
               c('1 - p500' = 'a',
                 '2 - p1000' = 'b',
                 '3 - moreRealistic' = 'c')[r1])
write.csv2(TABLE2, file = "./simulation/results/TABLE2.csv")

rowwames(TABLE3) <- paste0(rep(rownames(TABLE2), each = 3), ": ", c("Selected biomarkers", "TP / FP(FPp)", 'AUPRC'))
TABLE3 <- TABLE3[rep(r2, each = 3) > 3,]
write.csv2(TABLE3, file = "./simulation/results/TABLE3.csv")


###############################################
###   FIGURE 1                              ###
###############################################

allmethods <- c('modCov', 'pcaLasso', 'plsLasso', 'ridgeLasso', 'fullLasso', 'swaLasso', 'gwaLasso', 'gLasso', 'twoI', 'aspwaLasso', 'gboost', 'perbiom')
z <- which(allmethods %in% method)
pch <- c(10, rep(21, 3), rep(22, 3), rep(24, 2), 7, 4, 3)[z]
bg <- c("black", "black", "grey50", "white", "black", "grey50", "white", "black", "white", "black", "black", "black")[z]
legend <- c("modified covariates", "PCA+lasso", "PLS+lasso", "ridge+lasso", "full-lasso", "alasso (Sw)", "alasso (Gw)", 
            "group-lasso", "two-I model", "alasso (Aspw)", "gradient boosting", "univariate")[z]

pdf(file = "./simulation/results/Figure1.pdf", width = 10, height = 10)

split.screen(rbind(c(0, 1, .90, 1),
                   c(0, 1/3, 2/3*0.90, .90),
                   c(1/3, 2/3, 2/3*0.90, .90),
                   c(2/3, 1, 2/3*0.90, .90),
                   c(0, 1/3, 1/3*0.90, 2/3*.90),
                   c(1/3, 2/3, 1/3*0.90, 2/3*.90),
                   c(2/3, 1, 1/3*0.90, 2/3*.90),
                   c(0, 1/3, 0, 1/3*.90),
                   c(1/3, 2/3, 0, 1/3*.90),
                   c(2/3, 1, 0, 1/3*.90)
))
screen(1)
par(mar = rep(0, 4))
frame()
legend(.5, .5, xjust = .5, yjust = .5,legend = legend, pch = pch, pt.bg = bg, ncol = 4, box.col = "white", pt.cex = 1.2, cex = 1.2)

simulations <- dir("./simulation/results/selection/")
spl <- 0
for(sim in 1:length(simulations)){
  
  add <- c("a", "b", "c")[sim]
  scenarios <- list.files(paste0("./simulation/results/selection/", simulations[sim]), pattern = "scen")
  
  for(scen in 4:6){
    spl <- spl + 1
    screen(spl + 1) 
    load(paste0("./simulation/results/selection/", simulations[sim], "/", scenarios[scen], "/00-summary.Rdata"))
    FDR <- colMeans(summary[, grep("FDR.", colnames(summary))])
    FNR <- colMeans(summary[, grep("FNR.", colnames(summary))])
    par(mar = c(3, 4, 2, 1.5))
    plot(NULL, xlim = c(0, 1), ylim = c(0, 1), xaxt = "n", yaxt = "n", ylab = "", xlab = "")
    grid()
    lines(FDR, FNR, cex = 2.2, type = "p", pch = pch, bg = bg, xlim = c(0, 1), ylim = c(0, 1), xaxt = "n", yaxt = "n", ylab = "", xlab = "")
    axis(1, cex.axis = 1.0)
    axis(2, cex.axis = 1.0, las = 2)
    mtext(text = "False Discovery Rate", side = 1,line = 2)
    if(scen == 4) mtext(text = "False Negative Rate",side = 2,line = 2.5)
    mtext(text = paste0("Scenario ", scen, add), side = 3, line = 0.5, font = 2)
  }
}

close.screen(all = TRUE)
dev.off()

########################################################################################
