# Supplementary material for: Identification of biomarker‐by‐treatment interactions in randomized clinical trials with survival outcomes and high‐dimensional spaces
Source: Biom J. 2016 Nov 15;59(4):685–701. doi: 10.1002/bimj.201500234 (PMC5763402; doi:10.1002/bimj.201500234)
Supplement: Supplementary file 4 — Supporting Information [file BIMJ-59-685-s004.zip › Code_and_Data/simulation/2b-Results_Prediction.R]

#########################################################################
# Results of the simulation study - prediction criterion                #
#########################################################################

###############################################
###   Analyzed files and folders creation   ###
###############################################

files <- do.call(rbind, lapply(
  './simulation/data/train', 
  function(path){
    do.call(rbind, lapply(
      dir(path, include.dirs = TRUE)[1],
      function (dataSim) {
        do.call(rbind, lapply(
          dir(paste0(c('./simulation/data/train', dataSim),
                     collapse="/"), pattern = 'scen'),
          function (dataScen) {
            dataFile <- dir(paste0(c(
              './simulation/data/train', dataSim, dataScen),
              collapse="/"), pattern = '.Rdata')
            return(cbind(path, dataSim, dataScen, dataFile))
          }))
      }))
  }))

dataFiles <- apply(files, 1, paste, collapse = "/")
dataVFiles <- sub('train', 'valid', dataFiles)
resFiles <- sub('simdata', 'res', dataFiles)
resFiles <- sub('data', 'results', resFiles)
resFiles <- sub('train', 'selection', resFiles)
predFiles <- sub('selection', 'prediction', resFiles)

predFolders <- paste0("./simulation/results/prediction/", unique(files[, 2]))
lapply(X = 1:length(predFolders), function(X) dir.create(predFolders[X], recursive = TRUE, showWarnings = FALSE))


###############################################
###   PC-cores parellelization              ###
###############################################

cl <- makeCluster(pCores)
clusterCall(cl, function() {
  library("parallel"); 
  library("survAUC");
  library("survival");
})


###############################################
###   Analysis for prediction criterion     ###
###############################################

predAnalysis <- function(d, dataFiles, dataVFiles, resFiles, predFiles, method){

  load(dataFiles[d])
  load(dataVFiles[d])
  load(resFiles[d])
  
  s <- Surv(data$time, data$status)
  sNew <- Surv(dataV$time, dataV$status)
  
  resPred <- unlist(lapply(
    1:length(selBiom),
    FUN = function(i){
      pScoreT <- pScoreV <- rep(0, nrow(data))
      if(length(names(selBiom[[i]])) > 0){
        pScoreT <- as.matrix(data[, names(selBiom[[i]])]) %*% t(t(selBiom[[i]]))
        pScoreV <- as.matrix(dataV[, names(selBiom[[i]])]) %*% t(t(selBiom[[i]]))
      }
      
      dC.train <- (UnoC(Surv.rsp = s[data$treat == +0.5], Surv.rsp.new = s[data$treat == +0.5], lpnew = pScoreT[data$treat == +0.5])
                   - UnoC(Surv.rsp = s[data$treat == -0.5], Surv.rsp.new = s[data$treat == -0.5], lpnew = pScoreT[data$treat == -0.5]))
        
      dC.valid <- (UnoC(Surv.rsp = s[data$treat == +0.5], Surv.rsp.new = sNew[dataV$treat == +0.5], lpnew = pScoreV[dataV$treat == +0.5])
                   - UnoC(Surv.rsp = s[data$treat == -0.5], Surv.rsp.new = sNew[dataV$treat == -0.5], lpnew = pScoreV[dataV$treat == -0.5]))
      
      return(c(dC.train, dC.valid))
  }))

  return(resPred)
}

predRes <- matrix(unlist(clusterApplyLB(
  cl = cl, 
  x = 1:length(dataFiles), 
  fun = predAnalysis,
  dataFiles = dataFiles,
  dataVFiles = dataVFiles,
  resFiles = resFiles,
  predFiles = predFiles,
  method = method)), nrow = length(dataFiles), ncol = length(method) * 2, byrow = TRUE)
stopCluster(cl)

colnames(predRes) <- paste0(rep(c("DcTrain.", "DcValid."), length(method)),
                         method[gl(length(method), 2)])

###############################################
###   Summary of the results                ###
###############################################
predFolders <- paste0("./simulation/results/prediction/", unique(apply(files[, c(2, 3)], 1, paste, collapse = "/")))
for(i in 1:length(predFolders)){
  summary <- predRes[(i - 1) * ndata + (1:ndata), ]
  save(summary, file = paste0(predFolders[i], ".Rdata"))
  write.csv2(summary, file = paste0(predFolders[i], ".csv"))
}


###############################################
###   Figure 2                              ###
###############################################

allmethods <- c('modCov', 'pcaLasso', 'plsLasso', 'ridgeLasso', 'fullLasso', 'swaLasso', 'gwaLasso', 'gLasso', 'twoI', 'aspwaLasso', 'gboost', 'perbiom')
z <- which(allmethods %in% method)
pch <- c(10, rep(21, 3), rep(22, 3), rep(24, 2), 7, 4, 3)[z]
bg <- c("black", "black", "grey50", "white", "black", "grey50", "white", "black", "white", "black", "black", "black")[z]
legend <- c("modified covariates", "PCA+lasso", "PLS+lasso", "ridge+lasso", "full-lasso", "alasso (Sw)", "alasso (Gw)", 
            "group-lasso", "two-I model", "alasso (Aspw)", "gradient boosting", "univariate")[z]

pdf(file = "./simulation/results/Figure2.pdf", width = 8, height = 10)

par(mfrow = c(3, 1), mar = c(2, 7, 3, 1))

simulations <- dir("./simulation/results/prediction/")

for(sim in 1:length(simulations)){
  
  add <- c("a", "b", "c")[sim]
  scenarios <- list.files(paste0("./simulation/results/prediction/", simulations[sim]), pattern = ".Rdata")
  plot(NULL,
       xlim = c(-1, 38),
       xaxs = "i",
       xlab = "",
       xaxt = "n",
       ylim = c(0, 0.5),
       yaxt = "n",
       ylab = "")
  axis(2, las = 2, cex.axis = 1.7)
  abline(v = seq(12, 38, 13))
  abline(h = seq(0.1, 0.5, 0.1), col = "grey80", lwd = 0.5)
  abline(h = 0, lwd = 2)
  
  for(scen in 4:6){
        
    load(paste0("./simulation/results/prediction/", simulations[sim], "/", scenarios[scen]))
    summaryT <- colMeans(summary[, seq(1, ncol(summary), 2)])
    summaryV <- colMeans(summary[, seq(2, ncol(summary), 2)])
    for(i in 1:(length(summary)/2))  
      lines(x = rep(13 * (scen - 4) + (i-1), 2), y = c(summaryT[i], summaryV[i]), type = "l", pch = 21, bg = "black", cex = 1.3)
    lines(x = 13 * (scen - 4) + (0:((ncol(summary)/2)-1)), y = summaryV, type = "p", pch = pch, bg = bg, cex = 2.2)
  }
  text(0:((ncol(summary)/2)-1), y = .30, adj = c(0, .5), labels = legend, srt = 90, font = 2, cex = 1)
  axis(3, at = seq(5.5, 38, 13), lwd.ticks = 0, labels = 
         paste0(c("Scenario 4", "Scenario 5", "Scenario 6"), add), cex.axis = 1.7, font = 2)
  
}
dev.off()

########################################################################################
